# Supplementary material for: Exogenous Trilobatin Enhances Flavonoid Content in Purple Rice Grains and Affects the Flavonoid Biosynthesis Pathway
Source: Plants (Basel). 2024 Dec 3;13(23):3389. doi: 10.3390/plants13233389 (PMC11644474; doi:10.3390/plants13233389)
Supplement: Supplementary file 1 [file plants-13-03389-s001.zip › Table S1.xlsx]

## Sheet: 代谢物信息总览表 (1)
Table S1. DMs information between P30 and CK.
ID	Metabolite	Metab ID	level	Class Ⅰ	Class Ⅱ	CCT	Plant compound	KEGG Pathway ID	KEGG Pathway Description	Library ID	Adducts	Formula	Retention time	KEGG Compound ID	Mode	KEGG Compound First Category	KEGG Compound Second Category	KEGG Pathway First Category	KEGG Pathway Second Category	HMDB Superclass	HMDB Class	M/Z	RSD	Fragmentation Score	Theoretical Fragmentation Score	Mass Error	CAS ID	HMDB Subclass	CK_1	CK_4	CK_3	CK_2	P30_1	P30_4	P30_3	P30_2
pos_92	14,15-Epoxy-5,8,11-eicosatrienoic acid	metab_91	B(ii)	Lipids	Fatty Acyls	C18	Primary metabolite	map00590;map01100	Arachidonic acid metabolism;Metabolic pathways	HMDB0004264;HMDB0242325;HMDB0002283;PW_C002113	M+H, M+Na, M+H-H2O, M+H-2H2O	C20H32O3	11.4412	C14771	pos	-	-	Metabolism;Metabolism	Lipid metabolism;Global and overview maps	Lipids and lipid-like molecules	Fatty Acyls	321.241	0.000646002	-	52.8	-4.88463	98103-48-1;81276-03-1	Fatty acids and conjugates	4.981	4.506	5.059	4.528	4.438	4.423	4.366	4.274
pos_330	8,9-Epoxyeicosatrienoic acid	metab_329	B(ii)	Lipids	Fatty Acyls	C18	Primary metabolite	map01100;map00590	Metabolic pathways;Arachidonic acid metabolism	PW_C001511;HMDB0002232	M+H-H2O, M+ACN+Na, M+H	C20H32O3	12.0442	C14769	pos	-	-	Metabolism;Metabolism	Global and overview maps;Lipid metabolism	Lipids and lipid-like molecules	Fatty Acyls	303.23	0.000335666	-	42.4	-4.91946	81246-85-7	Fatty acids and conjugates	3.987	3.824	4.175	4.013	3.726	3.606	3.697	3.722
pos_610	3-Formyl-6-hydroxyindole	metab_609	B(ii)	Indoles and derivatives	Indoles and derivatives	C18	Secondary metabolite	-	-	HMDB0031172	M+H, 2M+ACN+Na	C9H7NO2	1.0508	-	pos	-	-	-	-	Organoheterocyclic compounds	Indoles and derivatives	162.054	0.000836742	-	49.3	-4.55273	192184-71-7	Hydroxyindoles	5.412	5.408	5.354	5.418	5.393	5.307	5.314	5.295
pos_621	4-Pyridoxic Acid	metab_620	B(i)	Others	Pyridines and derivatives	C18	Others	map01100;map00750	Metabolic pathways;Vitamin B6 metabolism	HMDB0000017;PW_C000011	M+H-H2O, M+H	C8H9NO4	1.2484	C00847	pos	-	-	Metabolism;Metabolism	Global and overview maps;Metabolism of cofactors and vitamins	Organoheterocyclic compounds	Pyridines and derivatives	184.06	0.000555492	94.9	-	-4.14342	82-82-6	Pyridinecarboxylic acids and derivatives	5.138	5.189	5.062	5.11	5.07	5.037	5.064	5.029
pos_735	Oryzalic acid B	metab_734	B(ii)	Organic acids and derivatives	Organic acids and derivatives	C18	Secondary metabolite	-	-	HMDB0038693	M+H, M+Na	C20H30O5	6.2731	-	pos	-	-	-	-	Organic acids and derivatives	Carboxylic acids and derivatives	351.215	0.000141316	-	65.4	-4.8928	-	Dicarboxylic acids and derivatives	4.084	4.11	4.197	4.119	3.937	3.903	4.141	3.883
pos_772	15-kete	metab_771	B(ii)	Lipids	Fatty Acyls	C18	Primary metabolite	map00590	Arachidonic acid metabolism	HMDB0010210	M+H-H2O, M+Na	C20H30O3	7.987	C04577	pos	-	-	Metabolism	Lipid metabolism	Lipids and lipid-like molecules	Fatty Acyls	301.215	0.000315887	-	69.8	-4.59436	81416-72-0	Fatty acids and conjugates	3.741	4.019	3.737	4.041	4.044	4.118	4.302	4.154
pos_829	[8]-Gingerdione	metab_828	B(ii)	Others	Others Phenols	C18	Others	-	-	HMDB0039276	M+H-H2O, M+Na	C19H28O4	11.9983	-	pos	-	-	-	-	Benzenoids	Phenols	303.194	0.000500217	-	36.6	-4.59022	77334-06-6	Methoxyphenols	4.614	4.128	4.829	4.825	4.032	4.051	3.967	3.558
pos_833	16a-Hydroxydehydroisoandrosterone	metab_832	B(ii)	Steroids and steroid derivatives	Androstane steroids	C18	Secondary metabolite	-	-	HMDB0000352	M+H, M+Na	C19H28O3	12.201	C05139	pos	-	-	-	-	Lipids and lipid-like molecules	Steroids and steroid derivatives	305.209	0.000965374	-	61.5	-5.45325	1232-73-1	Androstane steroids	5.316	4.319	5.092	5.182	4.422	4.516	4.249	3.565
pos_939	9-Octadecenamide	metab_938	B(ii)	Lipids	Fatty Acyls	C18	Primary metabolite	-	-	HMDB0002117;HMDB0247607	M+Na, 2M+H	C18H35NO	14.222	C19670	pos	-	-	-	-	Lipids and lipid-like molecules	Fatty Acyls	563.548	0.00186801	-	78	-5.06648	301-02-0	Fatty amides	5.188	5.18	5.056	5.182	4.994	5.073	5.01	5.012
pos_1538	(R)-beta-Aminoisobutyric acid	metab_1537	B(ii)	Amino acids and derivatives	Beta-amino acids and derivatives	C18	Primary metabolite	map00240;map01100;map00280	Pyrimidine metabolism;Metabolic pathways;Valine, leucine and isoleucine degradation	HMDB0002299	M+H-H2O, M+H	C4H9NO2	0.5913	C01205	pos	-	-	Metabolism;Metabolism;Metabolism	Nucleotide metabolism;Global and overview maps;Amino acid metabolism	Organic acids and derivatives	Carboxylic acids and derivatives	104.071	0.00126176	-	64.8	3.87491	2140-95-6	Amino acids, peptides, and analogues	5.113	5.209	5.079	5.302	4.788	4.607	4.806	4.755
pos_2089	Thiamine	metab_2085	B(i)	Others	Diazines	C18	Others	map01100;map00730;map04122;map02010;map01240	Metabolic pathways;Thiamine metabolism;Sulfur relay system;ABC transporters;Biosynthesis of cofactors	HMDB0302835;HMDB0303167;PW_C000158;HMDB0000235;MJDBOTE0000825	M+	C12H17N4OS+	0.778	C00378	pos	Vitamins and cofactors	Vitamins	Metabolism;Metabolism;Genetic Information Processing;Environmental Information Processing;Metabolism	Global and overview maps;Metabolism of cofactors and vitamins;Folding, sorting and degradation;Membrane transport;Global and overview maps	Organoheterocyclic compounds	Diazines	265.11	0.000515137	96.6	-	-7.20148	70-16-6;59-43-8	Pyrimidines and pyrimidine derivatives	5.86	5.889	5.891	5.89	5.853	5.806	5.786	5.781
pos_2313	Aromadendrin	metab_2308	B(ii)	Flavonoids	Flavanonol	C18	Secondary metabolite	map01100;map00941;map01110	Metabolic pathways;Flavonoid biosynthesis;Biosynthesis of secondary metabolites	HMDB0030847	M+H	C15H12O6	2.4138	C00974	pos	-	-	Metabolism;Metabolism;Metabolism	Global and overview maps;Biosynthesis of other secondary metabolites;Global and overview maps	Phenylpropanoids and polyketides	Flavonoids	289.069	0.00287545	-	72	-4.30772	480-20-6	Flavans	2.683	3.043	2.476	3.579	2.269	2.21	2.487	2.294
pos_2322	Beta-Tyrosine	metab_2317	B(ii)	Amino acids and derivatives	Beta-amino acids and derivatives	C18	Primary metabolite	map00350	Tyrosine metabolism	HMDB0003831	M+H-2H2O	C9H11NO3	2.5036	C04368	pos	-	-	Metabolism	Amino acid metabolism	Organic acids and derivatives	Carboxylic acids and derivatives	146.059	0.000487635	-	39	-3.3261	-	Amino acids, peptides, and analogues	4.518	4.603	4.535	4.777	4.375	4.327	4.423	4.548
pos_2392	Sennidin C	metab_2387	B(ii)	Organic acids and derivatives	Organic acids and derivatives	C18	Secondary metabolite	-	-	HMDB0034318	M+H-2H2O	C30H20O9	2.8979	C16797	pos	-	-	-	-	Benzenoids	Anthracenes	489.098	0.000476426	-	53.7	2.9441	5355-93-1	Anthracenecarboxylic acids and derivatives	4.827	4.718	4.768	4.813	4.812	4.874	4.862	4.869
pos_2663	Myricetin	metab_2658	B(i)	Flavonoids	Flavonols	C18	Secondary metabolite	map00941;map01110;map00944	Flavonoid biosynthesis;Biosynthesis of secondary metabolites;Flavone and flavonol biosynthesis	HMDB0002755;LMPK12110001;MJDBOTE0000381	M+H-H2O	C15H10O8	4.2221	C10107	pos	-	-	Metabolism;Metabolism;Metabolism	Biosynthesis of other secondary metabolites;Global and overview maps;Biosynthesis of other secondary metabolites	Phenylpropanoids and polyketides	Flavonoids	301.033	0.00131453	68.6	-	-4.34901	529-44-2	Flavones	4.309	4.07	4.196	4.206	4.33	4.296	4.352	4.332
pos_2747	Isorhamnetin	metab_2742	B(i)	Flavonoids	Flavonols	C18	Secondary metabolite	-	-	LMPK12110002;HMDB0002655;MJDBOTE0001307	M+H	C16H12O7	4.6112	C10084	pos	-	-	-	-	Phenylpropanoids and polyketides	Flavonoids	317.064	0.000806286	91.8	-	-4.72207	480-19-3	Flavones	5.162	5.072	5.192	5.134	5.265	5.218	5.217	5.197
pos_2790	Osmanthuside A	metab_2785	B(ii)	Phenolic acids and derivatives	Cinnamic acids and derivatives	C18	Secondary metabolite	-	-	HMDB0038748	M+H-H2O	C23H26O9	4.7676	-	pos	-	-	-	-	Phenylpropanoids and polyketides	Cinnamic acids and derivatives	429.15	0.00114009	-	49	-9.46015	97457-19-7	Hydroxycinnamic acids and derivatives	4.018	4.042	3.985	3.963	4.147	4.088	4.178	4.04
pos_2867	Butyric acid	metab_2862	B(ii)	Lipids	Fatty Acyls	C18	Primary metabolite	map01100;map00650	Metabolic pathways;Butanoate metabolism	HMDB0000039;PW_C000028;LMFA01010004	M+K	C4H8O2	5.1725	C00246	pos	Organic acids;Lipids	Carboxylic acids;Fatty acids	Metabolism;Metabolism	Global and overview maps;Carbohydrate metabolism	Lipids and lipid-like molecules	Fatty Acyls	127.015	0.00833771	-	52.5	-5.34547	107-92-6	Fatty acids and conjugates	2.619	2.538	2.582	2.609	2.634	2.742	2.7	2.717
pos_2937	Coixinden B	metab_2932	B(ii)	Others	Others	C18	Others	-	-	HMDB0040906	M+H	C13H14O4	5.6753	C17917	pos	-	-	-	-	Benzenoids	Indenes and isoindenes	235.095	0.00260182	-	53.9	-4.82306	151466-74-9	Not Available	3.565	3.787	3.572	3.762	3.565	3.514	3.451	3.488
pos_3060	10-Hydroxy-2,8-decadiene-4,6-diynoic acid	metab_3055	B(ii)	Lipids	Fatty Acyls	C18	Primary metabolite	-	-	HMDB0031054	M+CH3OH+H	C10H8O3	6.8217	-	pos	-	-	-	-	Lipids and lipid-like molecules	Fatty Acyls	209.08	0.000880382	-	30.9	-4.57306	-	Fatty acids and conjugates	3.477	3.586	3.537	3.475	3.426	3.435	3.443	3.396
pos_3067	9alpha-(3-Methylbutanoyloxy)-4S-hydroxy-10(14)-oplopen-3-one	metab_3062	B(ii)	Terpenoids	Sesquiterpenoids	C18	Secondary metabolite	-	-	HMDB0039171	M+H	C20H32O4	6.9364	-	pos	-	-	-	-	Lipids and lipid-like molecules	Prenol lipids	337.236	0.000463528	-	33.5	-4.82901	348113-04-2	Sesquiterpenoids	4.504	4.561	4.543	4.534	4.426	4.245	4.431	4.278
pos_3093	Blumenol C glucoside	metab_3088	B(ii)	Lipids	Fatty Acyls	C18	Primary metabolite	-	-	HMDB0040668	M+H-2H2O	C19H32O7	7.2645	-	pos	-	-	-	-	Lipids and lipid-like molecules	Fatty Acyls	337.199	0.00158618	-	53.9	-4.94559	62512-23-6	Fatty acyl glycosides	3.774	3.704	3.836	3.613	3.426	3.202	3.427	3.04
pos_3125	5,7-Megastigmadien-9-ol glucoside	metab_3120	B(ii)	Lipids	Fatty Acyls	C18	Primary metabolite	-	-	HMDB0041044	M+H-2H2O	C19H32O6	7.8033	-	pos	-	-	-	-	Lipids and lipid-like molecules	Fatty Acyls	321.205	0.000658625	-	68.6	-4.23036	146610-77-7	Fatty acyl glycosides	4.054	3.87	3.898	3.964	3.663	3.601	3.792	3.222
pos_3127	Lipoxin B4	metab_3122	B(ii)	Lipids	Fatty Acyls	C18	Primary metabolite	map00590	Arachidonic acid metabolism	LMFA03040002;HMDB0005082	M+H-H2O	C20H32O5	7.8492	C06315	pos	-	-	Metabolism	Lipid metabolism	Lipids and lipid-like molecules	Fatty Acyls	335.22	0.00304896	-	62.4	-4.73871	98049-69-5	Eicosanoids	4.147	4.112	4.258	4.129	3.93	3.984	4.074	3.775
pos_3301	11,14,15-theta	metab_3295	B(ii)	Lipids	Fatty Acyls	C18	Primary metabolite	map00590;map01100	Arachidonic acid metabolism;Metabolic pathways	HMDB0004694;PW_C002181	M+H-H2O	C20H34O5	10.9603	C14814	pos	-	-	Metabolism;Metabolism	Lipid metabolism;Global and overview maps	Lipids and lipid-like molecules	Fatty Acyls	337.235	0.000639759	-	65.2	-5.23598	-	Eicosanoids	4.615	3.487	4.213	3.526	3.327	2.843	2.957	2.772
pos_3312	Alpha-Bisabolol oxide A	metab_3306	B(ii)	Others	Others	C18	Others	-	-	HMDB0038196	M+NH4	C15H26O2	11.1816	C16773	pos	-	-	-	-	Organoheterocyclic compounds	Oxanes	256.226	0.00141422	-	42.8	-4.88067	22567-36-8	Not Available	3.659	3.648	3.667	3.692	3.637	3.5	3.603	3.54
pos_3470	Sphinganine	metab_3463	B(ii)	Others	Amines and derivatives	C18	Others	map00600;map01100	Sphingolipid metabolism;Metabolic pathways	LMSP01020001;PW_C000184;HMDB0242634;HMDB0000269	M+Na	C18H39NO2	12.8015	C00836	pos	-	-	Metabolism;Metabolism	Lipid metabolism;Global and overview maps	Organic nitrogen compounds	Organonitrogen compounds	324.288	0.000851306	-	88.1	2.45757	764-22-7	Amines	4.441	4.359	4.373	4.338	4.436	4.574	4.506	4.562
pos_3625	20alpha-Dihydroprogesterone	metab_3616	B(ii)	Steroids and steroid derivatives	Pregnane steroids	C18	Secondary metabolite	map01100	Metabolic pathways	HMDB0003069;LMST02030169	M+CH3OH+H	C21H32O2	13.6508	C04042	pos	-	-	Metabolism	Global and overview maps	Lipids and lipid-like molecules	Steroids and steroid derivatives	349.272	0.00102619	-	69.6	-5.86398	145-14-2	Pregnane steroids	5.466	5.502	5.567	5.561	5.445	5.419	5.462	5.36
pos_3797	2-Deoxycastasterone	metab_3787	B(ii)	Steroids and steroid derivatives	Other steroids	C18	Secondary metabolite	map01100;map00905;map01110	Metabolic pathways;Brassinosteroid biosynthesis;Biosynthesis of secondary metabolites	HMDB0034423	M+H-2H2O	C28H48O4	14.4892	C15793	pos	-	-	Metabolism;Metabolism;Metabolism	Global and overview maps;Metabolism of terpenoids and polyketides;Global and overview maps	Lipids and lipid-like molecules	Steroids and steroid derivatives	413.339	0.0125559	-	55	-5.39652	87734-68-7	Bile acids, alcohols and derivatives	3.96	3.761	3.322	4.267	3.253	3.124	3.201	3.511
pos_3862	Avenoleic acid	metab_3850	B(ii)	Lipids	Fatty Acyls	C18	Primary metabolite	-	-	HMDB0029978;LMFA02000054	M+H-H2O	C18H32O3	15.098	-	pos	-	-	-	-	Lipids and lipid-like molecules	Fatty Acyls	279.23	0.00162659	-	36	-4.97303	177931-23-6	Lineolic acids and derivatives	4.367	4.607	4.392	4.445	4.58	4.656	4.695	4.565
pos_4377	19(s)-hete	metab_4359	B(ii)	Lipids	Fatty Acyls	C18	Primary metabolite	map00590;map01100	Arachidonic acid metabolism;Metabolic pathways	PW_C006775;HMDB0011136	M+NH4	C20H32O3	14.222	C14749	pos	-	-	Metabolism;Metabolism	Lipid metabolism;Global and overview maps	Lipids and lipid-like molecules	Fatty Acyls	338.267	0.00843919	-	81	-5.84408	79551-85-2	Eicosanoids	4.252	4.406	4.369	4.27	4.148	4.276	4.117	4.193
pos_4662	3-Dehydroteasterone	metab_4643	B(ii)	Steroids and steroid derivatives	Other steroids	C18	Secondary metabolite	map01100;map00905;map01110	Metabolic pathways;Brassinosteroid biosynthesis;Biosynthesis of secondary metabolites	LMST01030131;HMDB0041527	M+ACN+Na	C28H46O4	13.6508	C15792	pos	-	-	Metabolism;Metabolism;Metabolism	Global and overview maps;Metabolism of terpenoids and polyketides;Global and overview maps	Lipids and lipid-like molecules	Steroids and steroid derivatives	510.359	0.0131458	-	39.9	8.89822	124853-28-7	Bile acids, alcohols and derivatives	5.103	5.329	5.293	5.279	4.881	4.657	5.183	4.736
pos_4753	(E)-11-Hexadecenoic acid	metab_4732	B(ii)	Lipids	Fatty Acyls	C18	Primary metabolite	-	-	HMDB0037647	M+NH4	C16H30O2	13.454	-	pos	-	-	-	-	Lipids and lipid-like molecules	Fatty Acyls	272.257	0.00237362	-	65.8	-5.85803	73292-39-4	Fatty acids and conjugates	4.683	4.67	4.511	4.611	4.525	4.466	4.453	4.564
pos_5099	(S)-3-Octanol	metab_5077	B(ii)	Lipids	Fatty Acyls	C18	Primary metabolite	-	-	HMDB0030070;LMFA05000568	2M+ACN+H	C8H18O	12.5342	C17144	pos	-	-	-	-	Lipids and lipid-like molecules	Fatty Acyls	302.304	0.00179407	-	34.1	-5.97039	22658-92-0	Fatty alcohols	4.113	4.095	4.041	4.141	4.185	4.143	4.184	4.196
pos_5322	Annosquamosin B	metab_5299	B(ii)	Terpenoids	Diterpenoids	C18	Secondary metabolite	-	-	HMDB0031379	M+H	C19H32O3	11.1394	-	pos	-	-	-	-	Lipids and lipid-like molecules	Prenol lipids	309.241	0.0021675	-	67.5	-5.10509	177742-56-2	Diterpenoids	3.697	4.091	3.75	4.244	3.676	3.501	3.612	3.548
pos_5506	20-Carboxy-leukotriene B4	metab_5483	B(ii)	Lipids	Fatty Acyls	C18	Primary metabolite	map00590	Arachidonic acid metabolism	PW_C002644;HMDB0006059;LMFA03020016	M+H-2H2O	C20H30O6	9.237	C05950	pos	-	-	Metabolism	Lipid metabolism	Lipids and lipid-like molecules	Fatty Acyls	331.189	0.000658509	-	78.2	-4.42619	80434-82-8	Fatty acids and conjugates	4.992	4.948	4.856	4.857	4.742	4.7	4.812	4.883
pos_5586	4-Hydroxycinnamic acid	metab_5563	B(ii)	Phenolic acids and derivatives	Cinnamic acids and derivatives	C18	Secondary metabolite	map01100;map01110;map00130;map00950;map00940;map00350	Metabolic pathways;Biosynthesis of secondary metabolites;Ubiquinone and other terpenoid-quinone biosynthesis;Isoquinoline alkaloid biosynthesis;Phenylpropanoid biosynthesis;Tyrosine metabolism	HMDB0030677;HMDB0003654;HMDB0002035	M+H-H2O	C9H8O3	8.3234	C00811;C06738;C02646	pos	-	-	Metabolism;Metabolism;Metabolism;Metabolism;Metabolism;Metabolism	Global and overview maps;Global and overview maps;Metabolism of cofactors and vitamins;Biosynthesis of other secondary metabolites;Biosynthesis of other secondary metabolites;Amino acid metabolism	Phenylpropanoids and polyketides	Cinnamic acids and derivatives	147.043	0.00176057	-	41.1	-3.61881	4501-31-9;501-98-4;20649-40-5;7400-08-0;501-98-4	Hydroxycinnamic acids and derivatives	3.62	3.977	4.113	3.539	4.226	4.206	4.154	4.095
pos_5639	Trioxilin A3	metab_5616	B(ii)	Lipids	Fatty Acyls	C18	Primary metabolite	map00590	Arachidonic acid metabolism	HMDB0001977;LMFA03090002	M+H-H2O	C20H34O5	7.6424	C14809;C04843	pos	-	-	Metabolism	Lipid metabolism	Lipids and lipid-like molecules	Fatty Acyls	337.236	0.00419926	-	36.9	-4.87374	68860-46-8	Eicosanoids	3.415	3.643	3.649	3.404	3.397	3.103	3.312	3.169
pos_5650	[6]-Gingerdiol 5-acetate	metab_5627	B(ii)	Others	Others Phenols	C18	Others	-	-	HMDB0040567	M+H-H2O	C19H30O5	7.4764	-	pos	-	-	-	-	Benzenoids	Phenols	321.205	0.00150157	-	35.1	-4.41822	143519-16-8	Methoxyphenols	4.231	4.24	4.113	4.446	3.968	3.808	4.072	3.733
pos_5685	(1(10)E,4a,5E)-1(10),5-Germacradiene-12-acetoxy-4,11-diol	metab_5662	B(ii)	Terpenoids	Sesquiterpenoids	C18	Secondary metabolite	-	-	HMDB0038798	M+Na	C17H28O4	7.0903	-	pos	-	-	-	-	Lipids and lipid-like molecules	Prenol lipids	319.189	0.00130431	-	54.5	3.14918	143305-08-2	Sesquiterpenoids	3.969	3.917	3.868	4.15	3.726	3.464	3.819	3.561
pos_5717	(-)-11-Hydroxy-9,15,16-trioxooctadecanoic acid	metab_5694	B(ii)	Lipids	Fatty Acyls	C18	Primary metabolite	-	-	HMDB0038940	M+H-2H2O	C18H30O6	6.7757	-	pos	-	-	-	-	Lipids and lipid-like molecules	Fatty Acyls	307.189	0.000397789	-	65	-4.2802	38076-39-0	Fatty acids and conjugates	4.344	4.189	4.191	4.263	4.137	4.127	4.16	4.14
pos_5747	Lipoxin A4	metab_5724	B(ii)	Lipids	Fatty Acyls	C18	Primary metabolite	map00590	Arachidonic acid metabolism	LMFA03040001;HMDB0012587;HMDB0004385	M+H	C20H32O5	6.5689	C06314	pos	-	-	Metabolism	Lipid metabolism	Lipids and lipid-like molecules	Fatty Acyls	353.231	0.000548662	-	43.9	-4.93113	89663-86-5	Eicosanoids	4.047	3.898	4.009	3.906	3.774	3.651	3.87	3.657
pos_5774	4-Hydroxy-3-polyprenylbenzoate	metab_5751	B(ii)	Terpenoids	Monoterpenoids	C18	Secondary metabolite	map01100;map00130;map01110;map01240	Metabolic pathways;Ubiquinone and other terpenoid-quinone biosynthesis;Biosynthesis of secondary metabolites;Biosynthesis of cofactors	HMDB0060388	M+CH3OH+H	C17H22O3	6.3876	C05848;C18131	pos	-	-	Metabolism;Metabolism;Metabolism;Metabolism	Global and overview maps;Metabolism of cofactors and vitamins;Global and overview maps;Global and overview maps	Lipids and lipid-like molecules	Prenol lipids	307.189	0.000762314	-	44.9	-5.45199	-	Monoterpenoids	3.497	3.532	3.564	3.683	3.308	3.154	3.329	3.133
pos_6010	Limocitrol 3-glucoside	metab_5986	B(ii)	Flavonoids	Flavonoid glycosides	C18	Secondary metabolite	-	-	LMPK12113320;HMDB0037690	M+2Na-H	C24H26O14	5.2863	-	pos	-	-	-	-	Phenylpropanoids and polyketides	Flavonoids	583.105	0.000360169	-	83.1	3.86413	77133-42-7	Flavonoid glycosides	5.351	5.132	5.377	5.247	5.453	5.557	5.482	5.516
pos_6141	Rose oxide (cis)	metab_6117	B(ii)	Stilbenes	Stilbenes	C18	Secondary metabolite	-	-	HMDB0304731	M+ACN+H	C21H24O9	4.8803	C10288	pos	-	-	-	-	Phenylpropanoids and polyketides	Stilbenes	462.174	0.00070305	-	44.9	-5.32797	-	Stilbene glycosides	4.499	4.664	4.494	4.573	4.411	4.325	4.432	4.274
pos_6197	Narcotoline	metab_6173	B(ii)	Alkaloids and derivatives	Quinoline alkaloids	C18	Secondary metabolite	map00950;map01110	Isoquinoline alkaloid biosynthesis;Biosynthesis of secondary metabolites	HMDB0033440	M+H	C21H21NO7	4.7448	C09593	pos	-	-	Metabolism;Metabolism	Biosynthesis of other secondary metabolites;Global and overview maps	Alkaloids and derivatives	Phthalide isoquinolines	400.137	0.00185648	-	34.2	-4.87831	521-40-4	Not Available	4.228	4.064	4.291	4.208	4.378	4.377	4.35	4.313
pos_6242	Elemicin	metab_6218	B(ii)	Others	Phenol ethers	C18	Others	-	-	HMDB0033778	M+H	C12H16O3	4.6555	C10451	pos	-	-	-	-	Benzenoids	Phenol ethers	209.116	0.00163201	-	30.6	-4.65286	487-11-6	Anisoles	3.924	3.924	3.968	4.051	3.856	3.79	3.839	3.758
pos_6355	3,7-Dimethylquercetin	metab_6331	B(ii)	Flavonoids	Flavones	C18	Secondary metabolite	map01110;map00944	Biosynthesis of secondary metabolites;Flavone and flavonol biosynthesis	HMDB0029263	M+H	C17H14O7	4.4053	C01265	pos	-	-	Metabolism;Metabolism	Global and overview maps;Biosynthesis of other secondary metabolites	Phenylpropanoids and polyketides	Flavonoids	331.08	0.000356698	-	62.4	-4.90278	2068-02-02	O-methylated flavonoids	5.458	5.578	5.486	5.557	5.512	5.361	5.282	5.371
pos_6367	2-Phenylethyl beta-D-glucopyranoside	metab_6343	B(ii)	Carbohydrates and derivatives	Glucosides	C18	Primary metabolite	-	-	HMDB0029819	M+H-H2O	C14H20O6	4.3826	-	pos	-	-	-	-	Organic oxygen compounds	Organooxygen compounds	267.121	0.00197646	-	69.1	-4.6034	18997-54-1	Carbohydrates and carbohydrate conjugates	4.241	4.227	4.226	4.277	4.193	4.128	4.183	4.099
pos_6368	Sapidolide A	metab_6344	B(ii)	Others	Lactones	C18	Others	-	-	HMDB0041582	M+H-H2O	C14H18O5	4.3826	-	pos	-	-	-	-	Organoheterocyclic compounds	Lactones	249.111	0.000544008	-	57.2	-4.3583	182191-87-3	Gamma butyrolactones	5.191	5.181	5.18	5.202	5.143	5.099	5.137	5.088
pos_6585	Garcimangosone D	metab_6561	B(ii)	Carbohydrates and derivatives	Other carbohydrates	C18	Primary metabolite	-	-	HMDB0038066	2M+H	C19H20O9	3.9065	-	pos	-	-	-	-	Organic oxygen compounds	Organooxygen compounds	785.224	0.00334778	-	58.7	-5.58881	-	Carbohydrates and carbohydrate conjugates	4.423	4.387	4.378	4.525	4.471	4.531	4.554	4.581
pos_6650	(Z)-N-Coumaroyl-5-hydroxyanthranilic acid	metab_6626	B(ii)	Phenolic acids and derivatives	Cinnamic acids and derivatives	C18	Secondary metabolite	-	-	HMDB0038577	M+CH3OH+H	C16H13NO5	3.773	C08472	pos	-	-	-	-	Phenylpropanoids and polyketides	Cinnamic acids and derivatives	332.111	0.000745812	-	48.8	-5.50943	108605-70-5	Hydroxycinnamic acids and derivatives	4.486	4.294	4.313	4.348	4.494	4.468	4.624	4.585
pos_6858	Dihydrocoumarin	metab_6833	B(i)	Coumarins and derivatives	Coumarins and derivatives	C18	Secondary metabolite	map00999	Biosynthesis of various plant secondary metabolites	HMDB0036626;MJDBOTE0000711	M+CH3OH+H	C9H8O2	3.3317	C02274	pos	-	-	Metabolism	Biosynthesis of other secondary metabolites	Phenylpropanoids and polyketides	3,4-dihydrocoumarins	181.085	0.00101453	51.8	-	-5.57185	119-84-6	Not Available	3.933	4.161	3.874	4.077	3.776	3.823	3.807	3.871
pos_6908	Neocarthamin	metab_6883	B(ii)	Flavonoids	Flavonoid glycosides	C18	Secondary metabolite	-	-	HMDB0037476	M+H-H2O	C21H22O11	3.1581	C17675	pos	-	-	-	-	Phenylpropanoids and polyketides	Flavonoids	433.111	0.000566558	-	79.8	-4.57417	-	Flavonoid glycosides	5.574	5.302	5.69	5.465	5.806	5.75	5.747	5.709
pos_6910	Emodin	metab_6885	B(i)	Quinones	Anthraquinones	C18	Secondary metabolite	-	-	LMPK13040008;HMDB0035214;MJDBOTE0001470	M+H	C15H10O5	3.1581	C10343	pos	-	-	-	-	Benzenoids	Anthracenes	271.058	0.000911136	56.6	-	-6.71861	518-82-1	Anthraquinones	4.135	3.908	4.294	4.091	4.407	4.351	4.364	4.328
pos_7396	Guanine	metab_7369	B(i)	Others	Others	C18	Others	map01100;map01232;map00230	Metabolic pathways;Nucleotide metabolism;Purine metabolism	HMDB0000132;PW_C000086;MJDBOTE0000457	M+H	C5H5N5O	1.0929	C00242	pos	Nucleic acids	Bases	Metabolism;Metabolism;Metabolism	Global and overview maps;Global and overview maps;Nucleotide metabolism	Organoheterocyclic compounds	Imidazopyrimidines	152.056	0.000765498	89.4	-	-4.27223	73-40-5	Purines and purine derivatives	5.028	5.03	4.956	5.032	4.987	4.921	4.937	4.957
pos_7561	4-Methyl-5-Thiazoleethanol	metab_7534	B(i)	Others	Azoles	C18	Others	map00730;map01100;map01240	Thiamine metabolism;Metabolic pathways;Biosynthesis of cofactors	HMDB0032985	M+H	C6H9NOS	0.778	C04294	pos	-	-	Metabolism;Metabolism;Metabolism	Metabolism of cofactors and vitamins;Global and overview maps;Global and overview maps	Organoheterocyclic compounds	Azoles	144.047	0.00116869	49.8	-	-4.12634	137-00-8	Thiazoles	4.81	4.868	4.838	4.832	4.791	4.755	4.715	4.724
pos_7692	2-Hydroxybutyric acid	metab_7663	B(ii)	Organic acids and derivatives	Organic acids and derivatives	C18	Secondary metabolite	map00640	Propanoate metabolism	HMDB0000008;PW_C000004	M+H-H2O	C4H8O3	0.5913	C05984	pos	-	-	Metabolism	Carbohydrate metabolism	Organic acids and derivatives	Hydroxy acids and derivatives	87.0443	0.000974893	-	31.5	2.69456	600-15-7;3347-90-8	Alpha hydroxy acids and derivatives	4.967	5.04	4.904	5.123	4.68	4.476	4.718	4.652
pos_7724	1-Methylhistidine	metab_7695	B(ii)	Amino acids and derivatives	Other amino acids	C18	Primary metabolite	map01100;map00340	Metabolic pathways;Histidine metabolism	HMDB0000001;PW_C000001	M+H	C7H11N3O2	0.5318	C01152	pos	-	-	Metabolism;Metabolism	Global and overview maps;Amino acid metabolism	Organic acids and derivatives	Carboxylic acids and derivatives	170.092	0.00148905	-	66.9	-4.91231	368-16-1;332-80-9	Amino acids, peptides, and analogues	4.022	3.951	4.069	3.957	3.951	3.895	3.871	3.852
pos_7730	Pipecolic Acid	metab_7700	B(i)	Amino acids and derivatives	Alpha-amino acids	C18	Primary metabolite	map01100;map00960;map00310;map01110	Metabolic pathways;Tropane, piperidine and pyridine alkaloid biosynthesis;Lysine degradation;Biosynthesis of secondary metabolites	HMDB0000716;HMDB0000070;MJDBOTE0000664	M+NH4	C6H11NO2	0.5099	C00408	pos	-	-	Metabolism;Metabolism;Metabolism;Metabolism	Global and overview maps;Biosynthesis of other secondary metabolites;Amino acid metabolism;Global and overview maps	Organic acids and derivatives	Carboxylic acids and derivatives	147.112	0.00787811	81.3	-	-5.62216	535-75-1;3105-95-1	Amino acids, peptides, and analogues	3.805	3.718	3.811	3.917	3.728	3.562	3.66	3.59
neg_96	Oryzalic acid A	metab_7950	B(ii)	Others	Others	C18	Others	-	-	HMDB0037593	M-H, M+Cl, M+FA-H	C20H30O5	7.1395	-	neg	-	-	-	-	Organoheterocyclic compounds	Oxanes	349.201	0.00099535	-	46.6	-2.34709	134859-97-5	Not Available	4.249	4.365	4.235	4.133	4.386	4.422	4.419	4.328
neg_583	(7'R)-(+)-Lyoniresinol 9'-glucoside	metab_8437	B(ii)	Lignans and derivatives	Lignans and derivatives	C18	Secondary metabolite	-	-	HMDB0038922	M-H, M+Cl	C28H38O13	4.3871	-	neg	-	-	-	-	Lignans, neolignans and related compounds	Lignan glycosides	581.223	0.000618999	-	65.4	-1.53124	87585-32-8	Not Available	4.533	4.404	4.509	4.431	4.329	4.315	4.31	4.268
neg_683	Dihydrogenistin	metab_8537	B(ii)	Flavonoids	Isoflavones	C18	Secondary metabolite	-	-	HMDB0039935	M-H, M+Cl	C21H22O10	5.2042	-	neg	-	-	-	-	Phenylpropanoids and polyketides	Isoflavonoids	433.113	0.00120037	-	59.8	-2.72377	-	Isoflavonoid O-glycosides	4.992	4.767	5.099	5.002	5.081	5.172	5.192	5.167
neg_687	Cicerin 7-(6-malonylglucoside)	metab_8541	B(ii)	Flavonoids	Isoflavones	C18	Secondary metabolite	-	-	HMDB0040604	M+Na-2H, M+K-2H	C26H26O15	5.2577	-	neg	-	-	-	-	Phenylpropanoids and polyketides	Isoflavonoids	599.103	0.00176002	-	31.2	1.61251	146367-93-3	Isoflavonoid O-glycosides	5.219	5.003	5.3	5.165	5.404	5.473	5.403	5.465
neg_749	Kaempferol 7-(6''-galloylglucoside)	metab_8603	B(ii)	Flavonoids	Flavonoid glycosides	C18	Secondary metabolite	-	-	LMPK12111895;HMDB0037439	M-H, M+Cl	C28H24O15	6.1932	-	neg	-	-	-	-	Phenylpropanoids and polyketides	Flavonoids	599.103	0.00271791	-	40.2	-2.18878	85933-23-9	Flavans	4.288	4.013	4.56	4.077	4.497	4.576	4.525	4.598
neg_770	Isorhamnetin 3-O-Galactoside	metab_8624	B(i)	Flavonoids	Flavonoid glycosides	C18	Secondary metabolite	-	-	-	M-H, 2M-H	C22H22O12	4.5997	-	neg	-	-	-	-	-	-	477.103	0.000465474	95.5	-	-2.44303	-	-	5.409	5.35	5.486	5.359	5.55	5.614	5.491	5.552
neg_851	Tagetiin	metab_8705	B(ii)	Flavonoids	Flavonoid glycosides	C18	Secondary metabolite	-	-	LMPK12112890;HMDB0037756	M-H2O-H, M-H	C21H20O13	4.2081	-	neg	-	-	-	-	Phenylpropanoids and polyketides	Flavonoids	461.072	0.000526642	-	63.5	-1.15421	60671-81-0	O-methylated flavonoids	4.799	4.636	4.739	4.719	4.833	4.772	4.832	4.818
neg_1275	D-Ribulose	metab_9129	B(ii)	Carbohydrates and derivatives	Monosaccharides	C18	Primary metabolite	map01100;map00040	Metabolic pathways;Pentose and glucuronate interconversions	HMDB0000621	M+Cl, 3M-H	C5H10O5	0.6415	C00309	neg	Carbohydrates	Monosaccharides	Metabolism;Metabolism	Global and overview maps;Carbohydrate metabolism	Organic oxygen compounds	Organooxygen compounds	185.021	0.00206893	-	40.2	-9.98913	488-84-6;131064-70-5	Carbohydrates and carbohydrate conjugates	4.846	5.054	4.891	4.984	4.793	4.81	4.749	4.843
neg_1585	Protocatechuic acid 4-glucoside	metab_9439	B(ii)	Carbohydrates and derivatives	Other carbohydrates	C18	Primary metabolite	-	-	HMDB0303826	M-H	C13H16O9	1.0788	-	neg	-	-	-	-	Not Available	Not Available	315.072	0.000173377	-	48.9	-1.83724	-	Not Available	4.572	4.41	4.574	4.544	4.635	4.612	4.691	4.75
neg_1817	4-p-Coumaroylquinic acid	metab_9671	B(ii)	Phenolic acids and derivatives	Quinic acids and derivatives	C18	Secondary metabolite	-	-	HMDB0301710;HMDB0302093	M+FA-H	C16H18O8	2.48	C10441	neg	-	-	-	-	Organic oxygen compounds	Organooxygen compounds	383.098	0.00419511	-	53.5	-2.33637	93451-44-6	Alcohols and polyols	4.123	3.762	4.142	4.209	4.267	4.32	4.294	4.43
neg_1883	Methyl 6-O-galloyl-beta-D-glucopyranoside	metab_9737	B(ii)	Phenolic acids and derivatives	Benzoic acids and derivatives	C18	Secondary metabolite	-	-	HMDB0039354	M+Na-2H	C14H18O10	2.6587	-	neg	-	-	-	-	Benzenoids	Benzene and substituted derivatives	367.066	0.00104063	-	61.7	4.02213	88647-06-7	Benzoic acids and derivatives	4.442	4.635	4.449	4.549	4.755	4.814	4.65	4.755
neg_2400	Jasmolone glucoside	metab_10252	B(ii)	Carbohydrates and derivatives	Glucosides	C18	Primary metabolite	-	-	HMDB0032870	M+FA-H	C17H26O7	3.9165	-	neg	-	-	-	-	Organic oxygen compounds	Organooxygen compounds	387.165	0.00283888	-	62.4	-2.19037	-	Carbohydrates and carbohydrate conjugates	3.764	3.976	3.72	4.008	3.635	3.592	3.607	3.594
neg_2409	Patulin	metab_10261	B(i)	Others	Others	C18	Others	-	-	HMDB0034299	M-H	C7H6O4	3.9382	C16748	neg	-	-	-	-	Organoheterocyclic compounds	Pyrans	153.018	0.00133617	66.6	-	-8.98685	149-29-1	Not Available	5.591	5.6	5.617	5.597	5.526	5.524	5.536	5.502
neg_2472	1,3,5,8-Tetrahydroxyxanthone	metab_10324	B(ii)	Others	Benzopyrans	C18	Others	-	-	HMDB0251055	M-H	C13H8O6	4.0956	C10056	neg	-	-	-	-	Organoheterocyclic compounds	Benzopyrans	259.024	0.00040635	-	41.4	-2.81873	2980-32-7	1-benzopyrans	4.155	3.831	4.157	3.93	4.12	4.288	4.337	4.408
neg_2543	Ethyl benzoate	metab_10395	B(ii)	Phenolic acids and derivatives	Benzoic acids and derivatives	C18	Secondary metabolite	-	-	HMDB0033967	M-H	C9H10O2	4.2773	C01839	neg	-	-	-	-	Benzenoids	Benzene and substituted derivatives	149.059	0.000431592	-	51.2	-9.08927	93-89-0	Benzoic acids and derivatives	3.447	3.529	3.396	3.552	3.412	3.369	3.36	3.374
neg_2616	Trifolirhizin	metab_10468	B(ii)	Flavonoids	Isoflavones	C18	Secondary metabolite	-	-	HMDB0303946;HMDB0036630;LMPK12070033;MJDBOTE0000264	M+FA-H	C22H22O10	4.4101	C10538	neg	-	-	-	-	Phenylpropanoids and polyketides	Isoflavonoids	491.118	0.000977527	-	55.9	-2.71092	6807-83-6	Furanoisoflavonoids	4.648	4.832	4.673	4.742	4.657	4.487	4.41	4.52
neg_2717	Vanillylmandelic Acid	metab_10569	B(i)	Others	Others Phenols	C18	Others	map01100;map00350	Metabolic pathways;Tyrosine metabolism	HMDB0254548;HMDB0000291;PW_C000197;HMDB0304531;MJDBOTE0001122	M-H	C9H10O5	4.6693	C05584	neg	-	-	Metabolism;Metabolism	Global and overview maps;Amino acid metabolism	Benzenoids	Phenol ethers	197.044	0.000784957	49.6	-	-5.89647	55-10-7;13244-77-4	Anisoles	3.471	3.069	3.571	3.268	3.564	3.666	3.729	3.84
neg_2747	Chicoric acid	metab_10599	B(ii)	Organic acids and derivatives	Organic acids and derivatives	C18	Secondary metabolite	-	-	HMDB0033938;HMDB0002375	M-H2O-H	C22H18O12	4.7134	C10437	neg	-	-	-	-	Organic acids and derivatives	Carboxylic acids and derivatives	455.061	0.00161905	-	43.8	-1.8436	52248-48-3;70831-56-0	Tetracarboxylic acids and derivatives	4.222	4.175	4.43	4.28	4.387	4.511	4.394	4.463
neg_2998	(R)-Skyrin 2-xyloside	metab_10850	B(ii)	Quinones	Anthraquinones	C18	Secondary metabolite	-	-	HMDB0036319	M+Cl	C35H26O14	5.433	-	neg	-	-	-	-	Benzenoids	Anthracenes	705.108	0.00112549	-	32.5	9.60647	-	Anthraquinones	4.619	4.47	4.655	4.701	4.801	4.891	4.885	4.944
neg_3226	Blighinone	metab_11078	B(ii)	Others	Phenanthrenes and derivatives	C18	Others	-	-	HMDB0030643	M-H2O-H	C16H10O8	6.9466	-	neg	-	-	-	-	Benzenoids	Phenanthrenes and derivatives	311.019	0.000933821	-	37.6	-2.01161	20544-62-1	Hydrophenanthrenes	4.095	3.998	4.075	3.992	4.193	4.162	4.139	4.146
neg_3386	Androstenedione	metab_11236	B(ii)	Steroids and steroid derivatives	Androstane steroids	C18	Secondary metabolite	map01100	Metabolic pathways	PW_C000037;HMDB0000053;LMST02020007	M+FA-H	C19H26O2	9.5612	C00280	neg	Steroids;Hormones and transmitters	19-Carbon atoms;Steroid hormones	Metabolism	Global and overview maps	Lipids and lipid-like molecules	Steroids and steroid derivatives	331.191	0.00259996	-	66.4	-2.67186	1963-05-08	Androstane steroids	5.164	5.355	5.055	5.229	5.289	5.378	5.413	5.399
neg_3472	Alpha-Terpinyl cinnamate	metab_11322	B(ii)	Phenolic acids and derivatives	Cinnamic acids and derivatives	C18	Secondary metabolite	-	-	HMDB0038050	M+FA-H	C19H24O2	11.0652	-	neg	-	-	-	-	Phenylpropanoids and polyketides	Cinnamic acids and derivatives	329.175	0.000750916	-	37.2	-2.60603	10024-56-3	Cinnamic acid esters	3.807	3.954	3.839	3.874	4.028	4.211	4.086	4.032
neg_3795	Tridecanal	metab_11643	B(ii)	Lipids	Fatty Acyls	C18	Primary metabolite	-	-	LMFA06000074;HMDB0030928	M+FA-H	C13H26O	13.571	-	neg	-	-	-	-	Lipids and lipid-like molecules	Fatty Acyls	243.196	0.00185362	-	55.7	-4.7694	10486-19-8	Fatty aldehydes	4.059	4.11	4.03	3.903	3.898	3.908	3.902	3.839
neg_3977	N-Hexadecanoylpyrrolidine	metab_11822	B(ii)	Others	Pyrrolidines	C18	Others	-	-	HMDB0032740	M+FA-H	C20H39NO	14.3562	-	neg	-	-	-	-	Organoheterocyclic compounds	Pyrrolidines	354.3	0.000948205	-	57.1	-3.42416	70974-48-0	N-acylpyrrolidines	2.827	2.95	3.245	2.982	3.53	3.662	3.428	3.409
neg_4028	Gpa(2:0/16:0)	metab_11872	B(i)	-	-	C18	-	-	-	-	M-H	C21H41O8P	14.6313	-	neg	-	-	-	-	-	-	451.245	0.00709619	60.8	-	-2.86546	-	-	4.812	4.889	4.856	4.794	4.743	4.717	4.706	4.657
neg_5674	Glyceollin II	metab_13502	B(ii)	Flavonoids	Isoflavones	C18	Secondary metabolite	-	-	HMDB0034087	M-H	C20H18O5	6.4935	C10422	neg	-	-	-	-	Phenylpropanoids and polyketides	Isoflavonoids	337.107	0.00217987	-	54.3	-1.93659	67314-98-1	Furanoisoflavonoids	3.957	3.994	3.974	3.9	4.067	4.033	4.107	4.035
neg_5693	(S)-Batatic acid	metab_13521	B(ii)	Lipids	Fatty Acyls	C18	Primary metabolite	-	-	HMDB0035721	M-H2O-H	C10H12O4	6.382	-	neg	-	-	-	-	Lipids and lipid-like molecules	Fatty Acyls	177.054	0.000573232	-	39.3	-6.48858	-	Fatty acids and conjugates	3.743	3.678	3.775	3.731	3.663	3.572	3.649	3.475
neg_5744	Urolithin C	metab_13572	B(ii)	Coumarins and derivatives	Coumarins and derivatives	C18	Secondary metabolite	-	-	HMDB0029218	M+FA-H	C13H8O5	6.0591	-	neg	-	-	-	-	Phenylpropanoids and polyketides	Coumarins and derivatives	289.035	0.00174886	-	37.6	-2.51917	-	Not Available	4.196	4.087	4.332	4.162	4.386	4.439	4.283	4.398
neg_5791	Ascorbic acid	metab_13619	B(ii)	Others	Others	C18	Others	map01100;map00480;map01110;map00053;map01240	Metabolic pathways;Glutathione metabolism;Biosynthesis of secondary metabolites;Ascorbate and aldarate metabolism;Biosynthesis of cofactors	HMDB0000044;PW_C000031	M+Na-2H	C6H8O6	5.8593	C01041;C00072	neg	-;Vitamins and cofactors	-;Vitamins	Metabolism;Metabolism;Metabolism;Metabolism;Metabolism	Global and overview maps;Metabolism of other amino acids;Global and overview maps;Carbohydrate metabolism;Global and overview maps	Organoheterocyclic compounds	Dihydrofurans	197.008	0.000443334	-	38.6	7.12624	50-81-7	Furanones	3.771	3.641	3.805	3.697	3.919	3.933	3.853	3.897
neg_5957	11-Hydroxy-9-tridecenoic acid	metab_13785	B(ii)	Lipids	Fatty Acyls	C18	Primary metabolite	-	-	LMFA01050437;HMDB0035881	M+FA-H	C13H24O3	5.324	-	neg	-	-	-	-	Lipids and lipid-like molecules	Fatty Acyls	273.17	0.00177162	-	56.2	-2.5209	105798-56-9	Fatty acids and conjugates	4.232	4.383	4.391	4.474	4.465	4.498	4.675	4.596
neg_6171	6-Phosphonoglucono-D-lactone	metab_13999	B(ii)	Carbohydrates and derivatives	Other carbohydrates	C18	Primary metabolite	map01100;map00030;map01110;map01200	Metabolic pathways;Pentose phosphate pathway;Biosynthesis of secondary metabolites;Carbon metabolism	PW_C000881;HMDB0001127	M-H	C6H11O9P	4.8755	C01236	neg	-	-	Metabolism;Metabolism;Metabolism;Metabolism	Global and overview maps;Carbohydrate metabolism;Global and overview maps;Global and overview maps	Organic oxygen compounds	Organooxygen compounds	257.008	0.0036139	-	44.8	6.41973	2641-81-8	Carbohydrates and carbohydrate conjugates	3.871	3.643	3.76	3.77	4.024	3.987	4.012	3.994
neg_6278	Nepetariaside	metab_14106	B(ii)	Terpenoids	Other terpenoids	C18	Secondary metabolite	-	-	HMDB0039014	M+FA-H	C16H28O8	4.6904	-	neg	-	-	-	-	Lipids and lipid-like molecules	Prenol lipids	393.176	0.00136939	-	34.3	-1.30181	110344-61-1	Terpene glycosides	3.388	3.458	3.351	3.478	3.727	3.5	3.804	3.661
neg_6288	Clavulanate	metab_14116	B(ii)	Amino acids and derivatives	Alpha-amino acids and derivatives	C18	Primary metabolite	map01100;map01110	Metabolic pathways;Biosynthesis of secondary metabolites	HMDB0014904	2M+Hac-H	C8H9NO5	4.6693	C06662	neg	Antibiotics	beta-Lactams	Metabolism;Metabolism	Global and overview maps;Global and overview maps	Organic acids and derivatives	Carboxylic acids and derivatives	457.113	0.00141908	-	62.3	7.7626	58001-44-8	Amino acids, peptides, and analogues	4.555	4.452	4.566	4.569	4.629	4.657	4.634	4.594
neg_6432	DTDP	metab_14260	B(ii)	Nucleotides and derivatives	Nucleotides and derivatives	C18	Primary metabolite	map00240;map01100;map01232	Pyrimidine metabolism;Metabolic pathways;Nucleotide metabolism	PW_C000987;HMDB0001274	M-H2O-H	C10H16N2O11P2	4.4433	C00363	neg	Nucleic acids	Nucleotides	Metabolism;Metabolism;Metabolism	Nucleotide metabolism;Global and overview maps;Global and overview maps	Nucleosides, nucleotides, and analogues	Pyrimidine nucleotides	383.007	0.00652099	-	50.5	4.96337	491-97-4	Pyrimidine deoxyribonucleotides	3.247	3.167	3.314	3.4	3.335	3.443	3.471	3.466
neg_6561	Estrone glucuronide	metab_14389	B(ii)	Steroids and steroid derivatives	Other steroids	C18	Secondary metabolite	-	-	HMDB0004483;PW_C002143	M+Na-2H	C24H30O8	4.2543	C11133	neg	-	-	-	-	Lipids and lipid-like molecules	Steroids and steroid derivatives	467.166	0.00336098	-	52.6	-6.06349	2479-90-5	Steroidal glycosides	4.287	4.31	4.264	4.453	4.247	4.17	4.172	4.246
neg_7201	Taxifolin	metab_15027	B(i)	Flavonoids	Flavanonol	C18	Secondary metabolite	map01100;map00941;map01110	Metabolic pathways;Flavonoid biosynthesis;Biosynthesis of secondary metabolites	HMDB0303943;HMDB0242509;LMPK12140721;MJDBOTE0000803	M-H	C15H12O7	3.2943	C01617	neg	-	-	Metabolism;Metabolism;Metabolism	Global and overview maps;Biosynthesis of other secondary metabolites;Global and overview maps	Phenylpropanoids and polyketides	Flavonoids	303.05	0.000769867	97.7	-	-2.39709	480-18-2	Flavans	4.395	4.624	4.761	4.66	4.146	4.307	4.492	4.403
neg_8289	D-Galactose	metab_16110	B(i)	Carbohydrates and derivatives	Monosaccharides	C18	Primary metabolite	map01100;map00520;map01250;map00052	Metabolic pathways;Amino sugar and nucleotide sugar metabolism;Biosynthesis of nucleotide sugars;Galactose metabolism	HMDB0000143;HMDB0003449;HMDB0250761;PW_C000093;MJDBOTE0001042	M-H	C6H12O6	0.603	C00738;C00984;C00962;C00124	neg	-;-;-;Carbohydrates	-;-;-;Monosaccharides	Metabolism;Metabolism;Metabolism;Metabolism	Global and overview maps;Carbohydrate metabolism;Global and overview maps;Carbohydrate metabolism	Organic oxygen compounds	Organooxygen compounds	179.055	0.00127065	58.4	-	-7.39029	59-23-4;10257-28-0;59-23-4;7296-64-2;3646-73-9	Carbohydrates and carbohydrate conjugates	4.995	5.025	4.958	5.037	4.972	4.955	4.876	4.901
