# Supplementary material for: Exogenous Trilobatin Enhances Flavonoid Content in Purple Rice Grains and Affects the Flavonoid Biosynthesis Pathway
Source: Plants (Basel). 2024 Dec 3;13(23):3389. doi: 10.3390/plants13233389 (PMC11644474; doi:10.3390/plants13233389)
Supplement: Supplementary file 1 [file plants-13-03389-s001.zip › Table S2.xlsx]

## Sheet: 代谢物信息总览表 (2)
Table S2. DMs information between T30 and CK.
ID	Metabolite	Metab ID	level	Class Ⅰ	Class Ⅱ	CCT	Plant compound	KEGG Pathway ID	KEGG Pathway Description	Library ID	Adducts	Formula	Retention time	KEGG Compound ID	Mode	KEGG Compound First Category	KEGG Compound Second Category	KEGG Pathway First Category	KEGG Pathway Second Category	HMDB Superclass	HMDB Class	M/Z	RSD	Fragmentation Score	Theoretical Fragmentation Score	Mass Error	CAS ID	HMDB Subclass	CK_1	CK_4	CK_3	CK_2	T30_1	T30_4	T30_3	T30_2
pos_157	1-O-Sinapoyl-beta-D-glucose	metab_156	B(ii)	Phenolic acids and derivatives	Cinnamic acids and derivatives	C18	Secondary metabolite	map00940;map01110	Phenylpropanoid biosynthesis;Biosynthesis of secondary metabolites	HMDB0302379	M+H-H2O, M+H, M+NH4	C17H22O10	3.5719	C01175	pos	-	-	Metabolism;Metabolism	Biosynthesis of other secondary metabolites;Global and overview maps	Phenylpropanoids and polyketides	Cinnamic acids and derivatives	369.116	0.000304368	-	66.7	-4.48171	-	Hydroxycinnamic acids and derivatives	5.443	5.461	5.417	5.378	5.296	5.371	5.287	5.15
pos_222	3-Hydroxy-10'-apo-b,y-carotenal	metab_221	B(ii)	Terpenoids	Sesterterpenoids	C18	Secondary metabolite	-	-	HMDB0039019	M+H-H2O, M+H, M+Na	C27H36O2	13.7164	-	pos	-	-	-	-	Lipids and lipid-like molecules	Prenol lipids	375.266	0.00161612	-	50.2	-4.95218	79709-31-2	Sesterterpenoids	4.616	4.581	4.641	4.586	4.431	4.491	4.545	4.492
pos_548	Isopropylmaleic acid	metab_547	B(ii)	Lipids	Fatty Acyls	C18	Primary metabolite	map01210;map01110;map00290	2-Oxocarboxylic acid metabolism;Biosynthesis of secondary metabolites;Valine, leucine and isoleucine biosynthesis	HMDB0012241	M+H-2H2O, M+H	C7H10O4	0.6456	C02631	pos	-	-	Metabolism;Metabolism;Metabolism	Global and overview maps;Global and overview maps;Amino acid metabolism	Lipids and lipid-like molecules	Fatty Acyls	123.044	0.000366992	-	53.6	-2.0276	44976-69-4	Fatty acids and conjugates	5.268	5.389	5.246	5.299	5.201	5.248	5.21	5.134
pos_602	(R)-2,3-Dihydro-3,5-dihydroxy-2-oxo-3-indoleacetic acid	metab_601	B(ii)	Indoles and derivatives	Indoles and derivatives	C18	Secondary metabolite	-	-	HMDB0038941	M+H-H2O, M+H	C10H9NO5	1.0297	-	pos	-	-	-	-	Organoheterocyclic compounds	Indoles and derivatives	206.044	0.000767919	-	31.3	-4.48977	-	Indolyl carboxylic acids and derivatives	4.93	4.917	4.905	4.945	4.86	4.853	4.891	4.803
pos_621	4-Pyridoxic Acid	metab_620	B(i)	Others	Pyridines and derivatives	C18	Others	map01100;map00750	Metabolic pathways;Vitamin B6 metabolism	HMDB0000017;PW_C000011	M+H-H2O, M+H	C8H9NO4	1.2484	C00847	pos	-	-	Metabolism;Metabolism	Global and overview maps;Metabolism of cofactors and vitamins	Organoheterocyclic compounds	Pyridines and derivatives	184.06	0.000555492	94.9	-	-4.14342	82-82-6	Pyridinecarboxylic acids and derivatives	5.138	5.189	5.062	5.11	5.025	5.009	5.027	4.948
pos_685	Coniferaldehyde	metab_684	B(ii)	Others	Others Phenols	C18	Others	map01100;map00940;map01110	Metabolic pathways;Phenylpropanoid biosynthesis;Biosynthesis of secondary metabolites	HMDB0141782	M+H, M+NH4	C10H10O3	2.0986	C02666	pos	-	-	Metabolism;Metabolism;Metabolism	Global and overview maps;Biosynthesis of other secondary metabolites;Global and overview maps	Benzenoids	Phenols	179.069	0.000304766	-	64	-4.57714	20649-42-7;458-36-6	Methoxyphenols	5.212	5.229	5.138	5.12	4.983	5.026	5.057	4.938
pos_714	(R)-Pantothenic acid 4'-O-b-D-glucoside	metab_713	B(ii)	Lipids	Fatty Acyls	C18	Primary metabolite	-	-	HMDB0033965	M+H-H2O, M+H	C15H27NO10	2.3456	-	pos	-	-	-	-	Lipids and lipid-like molecules	Fatty Acyls	382.169	0.000646171	-	70.6	-4.75944	29493-59-2	Fatty acyl glycosides	5.123	5.071	5.113	5.015	4.803	4.945	5.001	4.761
pos_820	Corchorifatty acid D	metab_819	B(ii)	Lipids	Fatty Acyls	C18	Primary metabolite	-	-	HMDB0033243	M+H-H2O, M+H	C18H28O4	11.2189	-	pos	-	-	-	-	Lipids and lipid-like molecules	Fatty Acyls	291.194	0.00412984	-	67.7	-4.44154	-	Lineolic acids and derivatives	4.344	4.338	4.453	4.367	4.06	4.111	4.214	4.143
pos_895	(3beta,5alpha,6alpha,7beta,14alpha,22E,24R)-5,6-Epoxyergosta-8,22-diene-3,7,14-triol	metab_894	B(ii)	Steroids and steroid derivatives	Other steroids	C18	Secondary metabolite	-	-	HMDB0032691	M+H-H2O, M+Na	C28H44O4	13.6054	-	pos	-	-	-	-	Lipids and lipid-like molecules	Steroids and steroid derivatives	467.31	0.00164397	-	55.3	-6.14635	211486-18-9	Ergostane steroids	4.43	4.576	4.483	4.491	4.306	4.406	4.323	4.326
pos_1270	Quinceoxepine	metab_1269	B(ii)	Others	Ethers	C18	Others	-	-	HMDB0038107	M+H-H2O, M+H	C12H18O	13.2833	-	pos	-	-	-	-	Organic oxygen compounds	Organooxygen compounds	179.142	0.00487705	-	58.1	-4.9432	132925-10-1	Ethers	4.751	4.842	4.781	4.675	4.626	4.579	4.676	4.413
pos_1358	(+/-)-(E)-13-Hydroxy-10-oxo-11-octadecenoic acid	metab_1357	B(ii)	Lipids	Fatty Acyls	C18	Primary metabolite	-	-	HMDB0040900	M+H-H2O, M+NH4	C18H32O4	12.4442	-	pos	-	-	-	-	Lipids and lipid-like molecules	Fatty Acyls	295.225	0.000563317	-	78	-4.57682	28979-44-4	Lineolic acids and derivatives	4.983	5.139	5.057	5.028	4.901	4.995	4.938	4.789
pos_1553	Hydroxytyrosol 1-O-glucoside	metab_1552	B(ii)	Carbohydrates and derivatives	Glucosides	C18	Primary metabolite	-	-	HMDB0041024	M+H, M+Na	C14H20O8	3.1581	-	pos	-	-	-	-	Organic oxygen compounds	Organooxygen compounds	339.106	0.00106576	-	66.1	2.36903	76873-99-9	Carbohydrates and carbohydrate conjugates	4.845	4.968	4.807	4.859	4.642	4.75	4.704	4.566
pos_1595	Dihydroferulic acid	metab_1594	B(ii)	Phenolic acids and derivatives	Phenylpropanoic acids and derivatives	C18	Secondary metabolite	-	-	HMDB0062121	M+H-H2O, M+H	C10H12O4	3.5106	-	pos	-	-	-	-	Phenylpropanoids and polyketides	Phenylpropanoic acids	197.08	0.000448646	-	55.6	-4.33903	1135-23-5	Not Available	4.277	4.425	4.323	4.359	4.223	4.294	4.274	4.165
pos_1700	Valtrate	metab_1699	B(ii)	Terpenoids	Monoterpenoids	C18	Secondary metabolite	-	-	HMDB0034493	M+H-H2O, M+H	C10H12O5	4.1094	C09801	pos	-	-	-	-	Lipids and lipid-like molecules	Prenol lipids	213.075	0.00098005	-	63.8	-4.65974	18296-44-1	Monoterpenoids	4.518	4.721	4.602	4.567	4.396	4.509	4.464	4.384
pos_1892	Sesaminol glucosyl-(1->2)-[glucosyl-(1->6)]-glucoside	metab_1891	B(ii)	Carbohydrates and derivatives	Oligosaccharides	C18	Primary metabolite	-	-	HMDB0041211	M+NH4, M+Na	C38H48O22	5.2635	-	pos	-	-	-	-	Organic oxygen compounds	Organooxygen compounds	874.293	0.00113004	-	49.8	-5.12256	157469-83-5	Carbohydrates and carbohydrate conjugates	5.049	5.126	4.963	5.04	4.737	4.931	4.851	4.595
pos_2089	Thiamine	metab_2085	B(i)	Others	Diazines	C18	Others	map01100;map00730;map04122;map02010;map01240	Metabolic pathways;Thiamine metabolism;Sulfur relay system;ABC transporters;Biosynthesis of cofactors	HMDB0302835;HMDB0303167;PW_C000158;HMDB0000235;MJDBOTE0000825	M+	C12H17N4OS+	0.778	C00378	pos	Vitamins and cofactors	Vitamins	Metabolism;Metabolism;Genetic Information Processing;Environmental Information Processing;Metabolism	Global and overview maps;Metabolism of cofactors and vitamins;Folding, sorting and degradation;Membrane transport;Global and overview maps	Organoheterocyclic compounds	Diazines	265.11	0.000515137	96.6	-	-7.20148	70-16-6;59-43-8	Pyrimidines and pyrimidine derivatives	5.86	5.889	5.891	5.89	5.811	5.845	5.785	5.798
pos_2137	Dopamine	metab_2132	B(i)	Others	Others Phenols	C18	Others	map01100;map00950;map01110;map00965;map00350	Metabolic pathways;Isoquinoline alkaloid biosynthesis;Biosynthesis of secondary metabolites;Betalain biosynthesis;Tyrosine metabolism	PW_C000052;HMDB0000073;MJDBSJD0000070	M+H-H2O	C8H11NO2	0.9661	C03758	pos	Peptides;Hormones and transmitters;Hormones and transmitters	Amines;Other hormones;Neurotransmitters	Metabolism;Metabolism;Metabolism;Metabolism;Metabolism	Global and overview maps;Biosynthesis of other secondary metabolites;Global and overview maps;Biosynthesis of other secondary metabolites;Amino acid metabolism	Benzenoids	Phenols	136.075	0.00337603	52.3	-	-3.5249	51-61-6;62-31-7	Benzenediols	4.576	4.616	4.596	4.711	4.732	4.699	4.695	4.827
pos_2149	Isopropyl apiosylglucoside	metab_2144	B(ii)	Carbohydrates and derivatives	Glucosides	C18	Primary metabolite	-	-	HMDB0041513	M+ACN+H	C14H26O10	1.0094	-	pos	-	-	-	-	Organic oxygen compounds	Organooxygen compounds	396.184	0.00207629	-	31.5	-5.52134	147742-24-3	Carbohydrates and carbohydrate conjugates	5.001	5.136	4.848	4.961	4.747	4.794	4.712	4.618
pos_2154	Epinine	metab_2149	B(ii)	Others	Others Phenols	C18	Others	-	-	HMDB0032020	M+ACN+H	C9H13NO2	1.0508	C07453	pos	-	-	-	-	Benzenoids	Phenols	209.127	0.000901955	-	43	-5.77262	501-15-5	Benzenediols	5.084	5.048	5.107	4.999	5.033	4.989	4.914	4.917
pos_2260	Glyceollin III	metab_2255	B(ii)	Flavonoids	Isoflavones	C18	Secondary metabolite	-	-	HMDB0034041;LMPK12070109	2M+Na	C20H18O5	2.0765	C15511	pos	-	-	-	-	Phenylpropanoids and polyketides	Isoflavonoids	699.221	0.00191397	-	45.4	1.10632	61080-23-7	Furanoisoflavonoids	5.197	5.172	5.186	5.189	5.102	5.157	5.072	4.99
pos_2415	L-Dopa	metab_2410	B(ii)	Amino acids and derivatives	Other amino acids	C18	Primary metabolite	map01100;map00950;map01110;map00965;map00350	Metabolic pathways;Isoquinoline alkaloid biosynthesis;Biosynthesis of secondary metabolites;Betalain biosynthesis;Tyrosine metabolism	PW_C000117;HMDB0000181	M+H-2H2O	C9H11NO4	3.0691	C00355	pos	Peptides;Hormones and transmitters	Amino acids;Neurotransmitters	Metabolism;Metabolism;Metabolism;Metabolism;Metabolism	Global and overview maps;Biosynthesis of other secondary metabolites;Global and overview maps;Biosynthesis of other secondary metabolites;Amino acid metabolism	Organic acids and derivatives	Carboxylic acids and derivatives	162.054	0.000667685	-	37.5	-3.82254	59-92-7	Amino acids, peptides, and analogues	4.34	4.294	4.281	4.338	4.2	4.244	4.211	4.211
pos_2460	N,N'-diacetylchitobiose	metab_2455	B(ii)	Carbohydrates and derivatives	Other carbohydrates	C18	Primary metabolite	map01100;map00520;map02010	Metabolic pathways;Amino sugar and nucleotide sugar metabolism;ABC transporters	HMDB0062702;HMDB0253938	M+NH4	C16H28N2O11	3.2454	C01674	pos	-	-	Metabolism;Metabolism;Environmental Information Processing	Global and overview maps;Carbohydrate metabolism;Membrane transport	Organic oxygen compounds	Organooxygen compounds	442.205	0.000411562	-	40.7	4.95118	35061-50-8	Carbohydrates and carbohydrate conjugates	4.704	4.667	4.761	4.521	4.367	4.534	4.442	4.242
pos_2578	6''-O-Malonylglycitin	metab_2573	B(ii)	Flavonoids	Isoflavones	C18	Secondary metabolite	-	-	HMDB0039323	M+CH3OH+H	C25H24O13	3.7955	C16197	pos	-	-	-	-	Phenylpropanoids and polyketides	Flavonoids	565.153	0.000285327	-	60.6	-4.80924	137705-39-6	Flavonoid glycosides	5.472	5.514	5.421	5.457	5.353	5.37	5.282	5.234
pos_2647	3-Hydroxybutyryl-CoA	metab_2642	B(ii)	Lipids	Fatty Acyls	C18	Primary metabolite	map01100;map00630;map01200;map00071;map00650	Metabolic pathways;Glyoxylate and dicarboxylate metabolism;Carbon metabolism;Fatty acid degradation;Butanoate metabolism	LMFA07050212;HMDB0001166;PW_C000904	M+ACN+H	C25H42N7O18P3S	4.1546	C03561;C05116	pos	-	-	Metabolism;Metabolism;Metabolism;Metabolism;Metabolism	Global and overview maps;Carbohydrate metabolism;Global and overview maps;Lipid metabolism;Carbohydrate metabolism	Lipids and lipid-like molecules	Fatty Acyls	895.188	0.000487535	-	36	2.91845	2871-66-1;21804-29-5	Fatty acyl thioesters	5.826	5.46	5.853	5.687	6.306	6.141	5.736	6.147
pos_2719	(2R,3R)-2,3-Butanediol	metab_2714	B(ii)	Others	Alcohols and derivatives	C18	Others	map01110;map00650	Biosynthesis of secondary metabolites;Butanoate metabolism	HMDB0033007	2M+K	C4H10O2	4.4741	C03044	pos	-	-	Metabolism;Metabolism	Global and overview maps;Carbohydrate metabolism	Organic oxygen compounds	Organooxygen compounds	219.101	0.000865769	-	30.9	7.58251	24347-58-8	Alcohols and polyols	4.441	4.483	4.488	4.496	4.169	4.396	4.34	3.923
pos_2737	6''-Acetylapiin	metab_2732	B(ii)	Flavonoids	Flavonoid glycosides	C18	Secondary metabolite	map00944	Flavone and flavonol biosynthesis	HMDB0030843;HMDB0035464	M+CH3OH+H	C28H30O15	4.5653	C04858	pos	-	-	Metabolism	Biosynthesis of other secondary metabolites	Benzenoids	Naphthalenes	639.189	0.00214014	-	69.2	-5.28811	26544-34-3	Phenylnaphthalenes	5.135	5.193	5.108	5.023	5.044	4.98	4.936	4.933
pos_2750	Scopoletin	metab_2745	B(ii)	Coumarins and derivatives	Coumarins and derivatives	C18	Secondary metabolite	map01110;map00999	Biosynthesis of secondary metabolites;Biosynthesis of various plant secondary metabolites	HMDB0034344;MJDBOTE0001128	M+H-H2O	C10H8O4	4.6337	C01752	pos	-	-	Metabolism;Metabolism	Global and overview maps;Biosynthesis of other secondary metabolites	Phenylpropanoids and polyketides	Coumarins and derivatives	175.038	0.00130165	-	55	-3.50924	92-61-5	Hydroxycoumarins	4.282	4.347	4.24	4.195	4.12	4.203	4.125	4.01
pos_2820	Genipin	metab_2815	B(ii)	Terpenoids	Monoterpenoids	C18	Secondary metabolite	-	-	HMDB0035830;MJDBOTE0001654	M+H-H2O	C11H14O5	4.9249	C09780	pos	-	-	-	-	Lipids and lipid-like molecules	Prenol lipids	209.08	0.000873415	-	72.8	-4.09875	6902-77-8	Monoterpenoids	5.095	5.14	5.175	5.106	5.04	5.06	5.047	4.949
pos_2867	Butyric acid	metab_2862	B(ii)	Lipids	Fatty Acyls	C18	Primary metabolite	map01100;map00650	Metabolic pathways;Butanoate metabolism	HMDB0000039;PW_C000028;LMFA01010004	M+K	C4H8O2	5.1725	C00246	pos	Organic acids;Lipids	Carboxylic acids;Fatty acids	Metabolism;Metabolism	Global and overview maps;Carbohydrate metabolism	Lipids and lipid-like molecules	Fatty Acyls	127.015	0.00833771	-	52.5	-5.34547	107-92-6	Fatty acids and conjugates	2.619	2.538	2.582	2.609	2.735	2.756	2.725	2.847
pos_3056	Methyl 3,4-dicaffeoylquinate	metab_3051	B(ii)	Phenolic acids and derivatives	Quinic acids and derivatives	C18	Secondary metabolite	-	-	HMDB0037093	M+H	C27H28O12	6.7298	-	pos	-	-	-	-	Organic oxygen compounds	Organooxygen compounds	545.163	0.00210709	-	32.7	-4.27112	345642-66-2	Alcohols and polyols	3.968	3.949	3.884	3.795	3.779	3.811	3.76	3.765
pos_3060	10-Hydroxy-2,8-decadiene-4,6-diynoic acid	metab_3055	B(ii)	Lipids	Fatty Acyls	C18	Primary metabolite	-	-	HMDB0031054	M+CH3OH+H	C10H8O3	6.8217	-	pos	-	-	-	-	Lipids and lipid-like molecules	Fatty Acyls	209.08	0.000880382	-	30.9	-4.57306	-	Fatty acids and conjugates	3.477	3.586	3.537	3.475	3.286	3.352	3.507	3.198
pos_3312	Alpha-Bisabolol oxide A	metab_3306	B(ii)	Others	Others	C18	Others	-	-	HMDB0038196	M+NH4	C15H26O2	11.1816	C16773	pos	-	-	-	-	Organoheterocyclic compounds	Oxanes	256.226	0.00141422	-	42.8	-4.88067	22567-36-8	Not Available	3.659	3.648	3.667	3.692	3.566	3.559	3.616	3.523
pos_3544	Falcarindiol	metab_3537	B(ii)	Lipids	Fatty Acyls	C18	Primary metabolite	-	-	LMFA05000658;HMDB0033941;HMDB0244257	M+CH3OH+H	C17H24O2	13.1961	C08449	pos	-	-	-	-	Lipids and lipid-like molecules	Fatty Acyls	293.21	0.00202111	-	47.6	-5.90067	55297-87-5	Fatty alcohols	4.898	4.995	4.925	4.963	4.841	4.895	4.829	4.772
pos_4586	Gamma-Chaconine	metab_4567	B(ii)	Steroids and steroid derivatives	Steroidal saponins	C18	Secondary metabolite	-	-	HMDB0033678	M+H-2H2O	C33H53NO6	13.7808	-	pos	-	-	-	-	Organic oxygen compounds	Organooxygen compounds	524.377	0.00125759	-	30.3	6.04088	511-36-4	Carbohydrates and carbohydrate conjugates	5.161	5.315	5.397	5.472	5.173	5.158	5.126	5.071
pos_4662	3-Dehydroteasterone	metab_4643	B(ii)	Steroids and steroid derivatives	Other steroids	C18	Secondary metabolite	map01100;map00905;map01110	Metabolic pathways;Brassinosteroid biosynthesis;Biosynthesis of secondary metabolites	LMST01030131;HMDB0041527	M+ACN+Na	C28H46O4	13.6508	C15792	pos	-	-	Metabolism;Metabolism;Metabolism	Global and overview maps;Metabolism of terpenoids and polyketides;Global and overview maps	Lipids and lipid-like molecules	Steroids and steroid derivatives	510.359	0.0131458	-	39.9	8.89822	124853-28-7	Bile acids, alcohols and derivatives	5.103	5.329	5.293	5.279	4.899	5.047	4.646	4.588
pos_4694	12,13-EpOME	metab_4675	B(ii)	Lipids	Fatty Acyls	C18	Primary metabolite	map01100;map00591	Metabolic pathways;Linoleic acid metabolism	HMDB0004702	M+H-H2O	C18H32O3	13.6054	C14826	pos	-	-	Metabolism;Metabolism	Global and overview maps;Lipid metabolism	Lipids and lipid-like molecules	Fatty Acyls	279.23	0.00138875	-	44.7	-4.72139	-	Fatty acids and conjugates	5.18	5.176	5.174	5.159	5.121	5.133	5.056	5.046
pos_4696	Adipate semialdehyde	metab_4677	B(ii)	Lipids	Fatty Acyls	C18	Primary metabolite	map01100	Metabolic pathways	HMDB0012882	M+K	C6H10O3	13.6054	C06102	pos	-	-	Metabolism	Global and overview maps	Lipids and lipid-like molecules	Fatty Acyls	169.025	0.0233866	-	54.1	-7.41478	928-81-4	Fatty acids and conjugates	3.423	3.734	3.612	3.742	3.301	3.414	3.428	3.258
pos_5225	(23S,24S)-17,23-Epoxy-24,29-dihydroxy-27-norlanost-8-ene-3,15-dione	metab_5202	B(ii)	Terpenoids	Triterpenoids	C18	Secondary metabolite	-	-	HMDB0035843	M+ACN+Na	C29H44O5	11.9754	-	pos	-	-	-	-	Lipids and lipid-like molecules	Prenol lipids	536.332	0.00155706	-	45.2	-4.84495	-	Triterpenoids	4.474	4.519	4.31	4.393	4.253	4.232	4.217	4.37
pos_5233	9E-Heptadecenoic acid	metab_5210	B(ii)	Lipids	Fatty Acyls	C18	Primary metabolite	-	-	HMDB0031046;LMFA01030289	M+NH4	C17H32O2	11.8709	C16536	pos	-	-	-	-	Lipids and lipid-like molecules	Fatty Acyls	286.273	0.00106275	-	79.1	-4.8896	76261-97-7	Fatty acids and conjugates	4.176	4.109	4.067	4.173	4.062	4.039	4.068	4.04
pos_5395	Phytuberin	metab_5372	B(ii)	Terpenoids	Sesquiterpenoids	C18	Secondary metabolite	-	-	HMDB0035754	M+H-H2O	C17H26O4	10.6708	C09709	pos	-	-	-	-	Lipids and lipid-like molecules	Prenol lipids	277.179	0.00181342	-	31.4	-4.31758	37209-50-0	Sesquiterpenoids	4.028	3.867	4.018	3.791	3.794	3.779	3.706	3.804
pos_5515	L-Metanephrine	metab_5492	B(ii)	Others	Others Phenols	C18	Others	map01100;map00350	Metabolic pathways;Tyrosine metabolism	HMDB0062493	2M+NH4	C10H15NO3	9.1476	C05588	pos	-	-	Metabolism;Metabolism	Global and overview maps;Amino acid metabolism	Benzenoids	Phenols	412.244	0.00354475	-	34.2	-0.697766	-	Methoxyphenols	3.926	3.988	3.762	3.828	3.672	3.752	3.73	3.644
pos_5591	CMP-N-trimethyl-2-aminoethylphosphonate	metab_5568	B(ii)	Carbohydrates and derivatives	Other carbohydrates	C18	Primary metabolite	map01100;map00440	Metabolic pathways;Phosphonate and phosphinate metabolism	HMDB0060072	M+ACN+H	C14H27N4O10P2+	8.2317	C05674	pos	-	-	Metabolism;Metabolism	Global and overview maps;Metabolism of other amino acids	Organic oxygen compounds	Organooxygen compounds	515.153	0.00259725	-	35.6	-2.77466	-	Carbohydrates and carbohydrate conjugates	4.235	4.131	4.094	4.126	4.015	4.092	4.066	3.928
pos_5614	Hexyl glucoside	metab_5591	B(ii)	Lipids	Fatty Acyls	C18	Primary metabolite	-	-	HMDB0031688	M+H-2H2O	C12H24O6	7.9181	-	pos	-	-	-	-	Lipids and lipid-like molecules	Fatty Acyls	229.142	0.00017946	-	31.7	-3.90727	59080-45-4	Fatty acyl glycosides	4.493	4.572	4.369	4.551	4.33	4.329	4.331	4.345
pos_5690	Narirutin	metab_5667	B(ii)	Flavonoids	Flavonoid glycosides	C18	Secondary metabolite	-	-	LMPK12140236;HMDB0033740	M+H-2H2O	C27H32O14	7.0265	C09793	pos	-	-	-	-	Phenylpropanoids and polyketides	Flavonoids	545.163	0.00135944	-	43	-4.04563	14259-46-2	Flavonoid glycosides	4.897	4.755	4.698	4.687	4.603	4.643	4.543	4.556
pos_5691	Chrysosplenetin	metab_5668	B(ii)	Flavonoids	Flavones	C18	Secondary metabolite	-	-	HMDB0250217;LMPK12113009	M+H-H2O	C19H18O8	7.0265	C10030	pos	-	-	-	-	Phenylpropanoids and polyketides	Flavonoids	357.095	0.00115009	-	52.5	-4.59867	603-56-5	O-methylated flavonoids	4.021	4.135	4.073	3.897	3.818	3.907	3.904	3.86
pos_5710	Umbelliferone	metab_5687	B(i)	Coumarins and derivatives	Coumarins and derivatives	C18	Secondary metabolite	map01110;map00999	Biosynthesis of secondary metabolites;Biosynthesis of various plant secondary metabolites	HMDB0029865;MJDBOTE0000399	M+H	C9H6O3	6.8676	C09315	pos	-	-	Metabolism;Metabolism	Global and overview maps;Biosynthesis of other secondary metabolites	Phenylpropanoids and polyketides	Coumarins and derivatives	163.038	0.00109705	48	-	-4.19529	93-35-6	Hydroxycoumarins	3.605	3.816	3.575	3.615	3.512	3.521	3.518	3.495
pos_5721	Matricin	metab_5698	B(ii)	Others	Lactones	C18	Others	-	-	HMDB0302864;LMPR0103410003;HMDB0036643	M+H	C17H22O5	6.7298	C09499	pos	-	-	-	-	Organoheterocyclic compounds	Lactones	307.153	0.00488276	-	39.2	-4.63365	29041-35-8	Gamma butyrolactones	4.107	3.942	3.987	3.818	3.633	3.585	3.884	3.742
pos_5801	Hesperidin	metab_5778	B(ii)	Flavonoids	Flavonoid glycosides	C18	Secondary metabolite	-	-	HMDB0003265;LMPK12140451	M+H-2H2O	C28H34O15	6.2269	C09755	pos	-	-	-	-	Phenylpropanoids and polyketides	Flavonoids	575.173	0.0011881	-	36.4	-4.64876	520-26-3	Flavonoid glycosides	4.488	4.4	4.496	4.338	4.265	4.327	4.319	4.231
pos_5842	Medioresinol	metab_5819	B(ii)	Lignans and derivatives	Lignans and derivatives	C18	Secondary metabolite	-	-	HMDB0254405	M+CH3OH+H	C21H24O7	6.0201	-	pos	-	-	-	-	Lignans, neolignans and related compounds	Furanoid lignans	421.184	0.00100794	-	54.9	-5.23872	-	Not Available	4.288	4.276	4.354	4.206	4.233	4.207	4.136	4.181
pos_6059	5-p-Coumaroylquinic acid	metab_6035	B(ii)	Phenolic acids and derivatives	Quinic acids and derivatives	C18	Secondary metabolite	map00940;map00941;map01110;map00945	Phenylpropanoid biosynthesis;Flavonoid biosynthesis;Biosynthesis of secondary metabolites;Stilbenoid, diarylheptanoid and gingerol biosynthesis	HMDB0301709	M+H	C16H18O8	5.1291	C12208	pos	-	-	Metabolism;Metabolism;Metabolism;Metabolism	Biosynthesis of other secondary metabolites;Biosynthesis of other secondary metabolites;Global and overview maps;Biosynthesis of other secondary metabolites	Organic oxygen compounds	Organooxygen compounds	339.106	0.00144816	-	64.1	-4.57705	-	Alcohols and polyols	4.867	4.881	4.816	4.817	4.657	4.784	4.703	4.538
pos_6141	Rose oxide (cis)	metab_6117	B(ii)	Stilbenes	Stilbenes	C18	Secondary metabolite	-	-	HMDB0304731	M+ACN+H	C21H24O9	4.8803	C10288	pos	-	-	-	-	Phenylpropanoids and polyketides	Stilbenes	462.174	0.00070305	-	44.9	-5.32797	-	Stilbene glycosides	4.499	4.664	4.494	4.573	4.199	4.438	4.468	4.221
pos_6197	Narcotoline	metab_6173	B(ii)	Alkaloids and derivatives	Quinoline alkaloids	C18	Secondary metabolite	map00950;map01110	Isoquinoline alkaloid biosynthesis;Biosynthesis of secondary metabolites	HMDB0033440	M+H	C21H21NO7	4.7448	C09593	pos	-	-	Metabolism;Metabolism	Biosynthesis of other secondary metabolites;Global and overview maps	Alkaloids and derivatives	Phthalide isoquinolines	400.137	0.00185648	-	34.2	-4.87831	521-40-4	Not Available	4.228	4.064	4.291	4.208	4.56	4.434	4.316	4.472
pos_6276	Cis-Caffeic acid	metab_6252	B(ii)	Phenolic acids and derivatives	Cinnamic acids and derivatives	C18	Secondary metabolite	-	-	HMDB0003501	M+H-H2O	C9H8O4	4.5882	C01481	pos	-	-	-	-	Phenylpropanoids and polyketides	Cinnamic acids and derivatives	163.038	0.00111186	-	35.3	-3.86982	4361-87-9	Hydroxycinnamic acids and derivatives	3.968	4.022	3.915	3.974	3.834	3.931	3.932	3.845
pos_6367	2-Phenylethyl beta-D-glucopyranoside	metab_6343	B(ii)	Carbohydrates and derivatives	Glucosides	C18	Primary metabolite	-	-	HMDB0029819	M+H-H2O	C14H20O6	4.3826	-	pos	-	-	-	-	Organic oxygen compounds	Organooxygen compounds	267.121	0.00197646	-	69.1	-4.6034	18997-54-1	Carbohydrates and carbohydrate conjugates	4.241	4.227	4.226	4.277	4.084	4.162	4.142	4.017
pos_6368	Sapidolide A	metab_6344	B(ii)	Others	Lactones	C18	Others	-	-	HMDB0041582	M+H-H2O	C14H18O5	4.3826	-	pos	-	-	-	-	Organoheterocyclic compounds	Lactones	249.111	0.000544008	-	57.2	-4.3583	182191-87-3	Gamma butyrolactones	5.191	5.181	5.18	5.202	5.039	5.164	5.071	4.95
pos_6467	(R)-Bitalin A	metab_6443	B(ii)	Others	Others	C18	Others	-	-	HMDB0040358	M+H	C13H14O3	4.1773	-	pos	-	-	-	-	Benzenoids	Benzene and substituted derivatives	219.101	0.000208529	-	46.9	-4.32518	35844-67-8	Acetophenones	4.165	4.26	4.235	4.338	3.87	4.192	4.111	3.858
pos_6505	Salicylic Acid	metab_6481	B(i)	Phenolic acids and derivatives	Benzoic acids and derivatives	C18	Secondary metabolite	map01100;map01110;map04075	Metabolic pathways;Biosynthesis of secondary metabolites;Plant hormone signal transduction	HMDB0001895;PW_C001263;HMDB0302214;HMDB0000840;MJDBZSJ0000117	M+H-H2O	C7H6O3	4.1094	C00805;C07588	pos	-	-	Metabolism;Metabolism;Environmental Information Processing	Global and overview maps;Global and overview maps;Signal transduction	Benzenoids	Benzene and substituted derivatives	121.028	0.000761893	62.2	-	-1.66972	487-54-7;69-72-7	Benzoic acids and derivatives	3.806	3.979	3.895	3.877	3.737	3.825	3.797	3.734
pos_6581	(2RS,5RS)-(E)-2-(2-Phenylethenyl)-1,3-dioxan-5-ol	metab_6557	B(ii)	Others	Others	C18	Others	-	-	HMDB0031973	M+CH3OH+H	C12H14O3	3.9293	-	pos	-	-	-	-	Benzenoids	Benzene and substituted derivatives	239.127	0.00436207	-	31.3	-5.34717	87562-73-0	Styrenes	3.956	4.248	3.992	4.094	3.729	4.005	3.869	3.751
pos_6717	Secologanin	metab_6693	B(ii)	Terpenoids	Other terpenoids	C18	Secondary metabolite	map01100;map00950;map01110;map00902	Metabolic pathways;Isoquinoline alkaloid biosynthesis;Biosynthesis of secondary metabolites;Monoterpenoid biosynthesis	LMPR0102070002;HMDB0304482	M+2Na-H	C17H24O10	3.6395	C01852	pos	-	-	Metabolism;Metabolism;Metabolism;Metabolism	Global and overview maps;Biosynthesis of other secondary metabolites;Global and overview maps;Metabolism of terpenoids and polyketides	Lipids and lipid-like molecules	Prenol lipids	433.111	0.000424747	-	64.6	7.03077	19351-63-4	Terpene glycosides	5.336	4.789	5.49	5.335	5.901	5.623	5.565	5.708
pos_6780	Riboflavin	metab_6755	B(ii)	Others	Pteridines and derivatives	C18	Others	map01100;map01110;map01240;map02010;map00190;map00740	Metabolic pathways;Biosynthesis of secondary metabolites;Biosynthesis of cofactors;ABC transporters;Oxidative phosphorylation;Riboflavin metabolism	PW_C000165;HMDB0247501;HMDB0000244;HMDB0001520;MJDBOTE0000812	M+H	C17H20N4O6	3.5106	C00255;C00061	pos	Vitamins and cofactors	Vitamins;Cofactors	Metabolism;Metabolism;Metabolism;Environmental Information Processing;Metabolism;Metabolism	Global and overview maps;Global and overview maps;Global and overview maps;Membrane transport;Energy metabolism;Metabolism of cofactors and vitamins	Organoheterocyclic compounds	Pteridines and derivatives	377.144	0.00245969	-	53.9	-4.70736	146-17-8;83-88-5	Alloxazines and isoalloxazines	5.069	5.235	5.155	5.129	5.03	5.058	5.059	5.012
pos_6853	Diosmetin-7-O-Rutinoside	metab_6828	B(i)	Flavonoids	Flavonoid glycosides	C18	Secondary metabolite	-	-	HMDB0029548;MJDBOTE0001469	M+H	C28H32O15	3.3317	C10039	pos	-	-	-	-	Phenylpropanoids and polyketides	Flavonoids	609.178	0.000465509	83.7	-	-4.98842	520-27-4	Flavonoid glycosides	5.756	5.649	5.824	5.877	6.101	5.931	6.27	5.986
pos_6862	Cyanidin-3-O-Alpha-Arabinoside	metab_6837	B(i)	Flavonoids	Flavonoid glycosides	C18	Secondary metabolite	-	-	-	M+	C20H19O10+	3.3098	-	pos	-	-	-	-	-	-	419.095	0.000453659	89.4	-	-6.20254	-	-	5.075	4.908	5.165	5.018	5.49	5.364	5.313	5.356
pos_6958	Isoorientin 2''-[feruloyl-(->6)-glucoside]	metab_6933	B(ii)	Flavonoids	Flavonoid glycosides	C18	Secondary metabolite	-	-	HMDB0032911	M+H-2H2O	C37H38O19	3.0472	-	pos	-	-	-	-	Lignans, neolignans and related compounds	Lignan glycosides	751.182	0.000393415	-	65.8	-6.66796	220948-75-4	Not Available	4.95	4.764	5.094	5.137	5.369	5.165	5.176	5.288
pos_6964	Kaempferol-3-O-rutinoside	metab_6939	B(i)	Flavonoids	Flavonoid glycosides	C18	Secondary metabolite	map01110;map00944	Biosynthesis of secondary metabolites;Flavone and flavonol biosynthesis	HMDB0037574	M+H	C27H30O15	3.0265	C21833	pos	-	-	Metabolism;Metabolism	Global and overview maps;Biosynthesis of other secondary metabolites	Phenylpropanoids and polyketides	Flavonoids	595.163	0.000946428	90.4	-	-5.11199	17650-84-9;17297-56-2	Flavonoid glycosides	6.172	5.993	6.276	6.208	6.554	6.327	6.585	6.42
pos_7035	1-Heptadecene-4,6-diyne-3,9-diol	metab_7008	B(ii)	Lipids	Fatty Acyls	C18	Primary metabolite	-	-	LMFA05000599;HMDB0038782	M+2Na-H	C17H26O2	2.7454	-	pos	-	-	-	-	Lipids and lipid-like molecules	Fatty Acyls	307.167	0.00115188	-	60.4	9.89292	77084-19-6	Fatty alcohols	5.165	5.13	5.081	5.14	5.043	5.097	4.952	4.986
pos_7117	Beta-Guanidinopropionic acid	metab_7090	B(ii)	Others	Others	C18	Others	-	-	HMDB0013222	2M+ACN+H	C4H9N3O2	2.549	C03065	pos	-	-	-	-	Organic nitrogen compounds	Organonitrogen compounds	304.175	0.000890442	-	36.1	9.65684	-	Guanidines	4.395	4.52	4.42	4.316	4.239	4.291	4.26	4.112
pos_7177	5-Phenyl-1,3-oxazinane-2,4-dione	metab_7150	B(ii)	Others	Others	C18	Others	-	-	HMDB0060400;PW_C040533	M+H	C10H9NO3	2.3456	C16596	pos	-	-	-	-	Benzenoids	Benzene and substituted derivatives	192.065	0.00224805	-	64.4	-4.72612	-	Not Available	4.341	4.325	4.318	4.376	4.123	4.189	4.24	4.132
pos_7561	4-Methyl-5-Thiazoleethanol	metab_7534	B(i)	Others	Azoles	C18	Others	map00730;map01100;map01240	Thiamine metabolism;Metabolic pathways;Biosynthesis of cofactors	HMDB0032985	M+H	C6H9NOS	0.778	C04294	pos	-	-	Metabolism;Metabolism;Metabolism	Metabolism of cofactors and vitamins;Global and overview maps;Global and overview maps	Organoheterocyclic compounds	Azoles	144.047	0.00116869	49.8	-	-4.12634	137-00-8	Thiazoles	4.81	4.868	4.838	4.832	4.74	4.775	4.705	4.721
pos_7705	(E)-2-Methyl-2-buten-1-ol O-beta-D-Glucopyranoside	metab_7676	B(ii)	Lipids	Fatty Acyls	C18	Primary metabolite	-	-	HMDB0033064	M+NH4	C11H20O6	0.5529	-	pos	-	-	-	-	Lipids and lipid-like molecules	Fatty Acyls	266.158	0.000716517	-	52.9	-6.03273	-	Fatty acyl glycosides	5.934	5.911	5.863	5.844	5.794	5.774	5.877	5.724
neg_72	2-Feruloyl-1-sinapoylgentiobiose	metab_7926	B(ii)	Phenolic acids and derivatives	Cinnamic acids and derivatives	C18	Secondary metabolite	-	-	HMDB0030334	M-H, M+Cl, M+Na-2H	C33H40O18	4.7359	-	neg	-	-	-	-	Phenylpropanoids and polyketides	Cinnamic acids and derivatives	723.212	0.00304041	-	79.8	-2.60071	-	Hydroxycinnamic acids and derivatives	6.28	6.27	6.104	6.248	5.871	6.182	6.049	5.859
neg_295	3'-Glucosyl-2',4',6'-trihydroxyacetophenone	metab_8149	B(ii)	Carbohydrates and derivatives	Other carbohydrates	C18	Primary metabolite	-	-	HMDB0040621	M-H, M+Cl	C14H18O9	2.2487	-	neg	-	-	-	-	Organic oxygen compounds	Organooxygen compounds	329.087	0.00113912	-	63.2	-2.12542	88885-07-8	Carbohydrates and carbohydrate conjugates	4.621	4.81	4.656	4.744	4.837	4.982	5.009	5.038
neg_296	Solerol	metab_8150	B(ii)	Others	Lactones	C18	Others	-	-	HMDB0002173	M-H, M+Na-2H	C6H10O4	2.2749	-	neg	-	-	-	-	Organoheterocyclic compounds	Lactones	167.034	0.00103288	-	55.7	7.47594	27610-27-1	Not Available	4.001	4.142	4.014	4.103	4.171	4.314	4.312	4.348
neg_565	Creatinine	metab_8419	B(ii)	Amino acids and derivatives	Alpha-amino acids and derivatives	C18	Primary metabolite	map01100;map00330	Metabolic pathways;Arginine and proline metabolism	HMDB0000562;MJDBOTE0000819	M+Na-2H, 2M-H	C4H7N3O	4.2773	C00791	neg	-	-	Metabolism;Metabolism	Global and overview maps;Amino acid metabolism	Organic acids and derivatives	Carboxylic acids and derivatives	225.112	0.000478816	-	31.5	7.83021	60-27-5	Amino acids, peptides, and analogues	3.535	3.693	3.511	3.612	3.423	3.479	3.506	3.373
neg_583	(7'R)-(+)-Lyoniresinol 9'-glucoside	metab_8437	B(ii)	Lignans and derivatives	Lignans and derivatives	C18	Secondary metabolite	-	-	HMDB0038922	M-H, M+Cl	C28H38O13	4.3871	-	neg	-	-	-	-	Lignans, neolignans and related compounds	Lignan glycosides	581.223	0.000618999	-	65.4	-1.53124	87585-32-8	Not Available	4.533	4.404	4.509	4.431	4.217	4.245	4.284	4.147
neg_753	Astilbin	metab_8607	B(ii)	Flavonoids	Flavonoid glycosides	C18	Secondary metabolite	-	-	HMDB0242667;HMDB0033850;MJDBOTE0000979	M-H, M+Cl	C21H22O11	4.8347	C17449	neg	-	-	-	-	Phenylpropanoids and polyketides	Flavonoids	449.108	0.000199133	-	80.4	-1.72878	29838-67-3	Flavonoid glycosides	4.006	3.712	4.028	4.254	4.33	4.412	4.671	4.581
neg_777	1-Sinapoyl-2,2'-diferuloylgentiobiose	metab_8631	B(ii)	Phenolic acids and derivatives	Cinnamic acids and derivatives	C18	Secondary metabolite	-	-	HMDB0301721	M-H, M+Cl	C43H48O21	7.039	-	neg	-	-	-	-	Phenylpropanoids and polyketides	Cinnamic acids and derivatives	899.26	0.00210511	-	85.5	-2.1588	-	Hydroxycinnamic acids and derivatives	4.839	4.817	4.761	4.754	4.65	4.709	4.588	4.577
neg_946	Pubescenol	metab_8800	B(ii)	Steroids and steroid derivatives	Steroid lactones	C18	Secondary metabolite	-	-	HMDB0030085;LMPR0104300001	M-H, M+Na-2H	C28H42O6	13.9367	-	neg	-	-	-	-	Lipids and lipid-like molecules	Steroids and steroid derivatives	473.29	0.00432021	-	44.9	-2.85574	90685-93-1	Steroid lactones	4.918	5.002	4.976	5.018	4.78	4.961	4.608	4.695
neg_1106	Acrimarine J	metab_8960	B(ii)	Others	Quinolines and derivatives	C18	Others	-	-	HMDB0040386	M-H2O-H, M+Na-2H	C35H33NO8	13.1085	-	neg	-	-	-	-	Organoheterocyclic compounds	Quinolines and derivatives	576.202	0.0026084	-	59.4	-1.91362	147395-90-2	Benzoquinolines	4.435	4.3	4.451	4.521	4.18	4.268	4.325	4.349
neg_1278	Chrysoobtusin	metab_9132	B(ii)	Quinones	Anthraquinones	C18	Secondary metabolite	-	-	HMDB0034218	M-H2O-H, M+Na-2H	C19H18O7	0.6415	C17669	neg	-	-	-	-	Benzenoids	Anthracenes	379.081	0.00106547	-	73.3	4.27553	70588-06-6	Anthraquinones	6.985	6.973	6.852	6.907	6.753	6.761	6.855	6.679
neg_1292	Melibiose	metab_9146	B(ii)	Carbohydrates and derivatives	Glucosides	C18	Primary metabolite	map01100;map02010;map00052	Metabolic pathways;ABC transporters;Galactose metabolism	PW_C000033;HMDB0259486;HMDB0000048	M-H2O-H, M-H	C12H22O11	0.68	C05402	neg	Carbohydrates	Oligosaccharides	Metabolism;Environmental Information Processing;Metabolism	Global and overview maps;Membrane transport;Carbohydrate metabolism	Lipids and lipid-like molecules	Fatty Acyls	341.108	0.000727833	-	89.5	-3.18906	585-99-9;13299-20-2	Fatty acyl glycosides	7.042	6.984	6.974	6.932	6.861	6.92	6.898	6.858
neg_1309	Levan	metab_9163	B(ii)	Carbohydrates and derivatives	Glucosides	C18	Primary metabolite	map00500;map00051	Starch and sucrose metabolism;Fructose and mannose metabolism	HMDB0003539	M-H, M+Cl	C18H32O16	0.6415	C06215;C01355	neg	-	-	Metabolism;Metabolism	Carbohydrate metabolism;Carbohydrate metabolism	Organic oxygen compounds	Organooxygen compounds	539.137	0.00139993	-	42.9	-2.96396	9013-95-0	Carbohydrates and carbohydrate conjugates	6.251	6.247	6.209	6.212	6.178	6.145	6.065	6.096
neg_1398	Cytidine	metab_9252	B(ii)	Nucleotides and derivatives	Nucleotides and derivatives	C18	Primary metabolite	map00240;map01100;map02010;map01232	Pyrimidine metabolism;Metabolic pathways;ABC transporters;Nucleotide metabolism	HMDB0248553;PW_C000061;HMDB0000089;MJDBOTE0000789	M-H	C9H13N3O5	0.603	C00475	neg	Nucleic acids	Nucleosides	Metabolism;Metabolism;Environmental Information Processing;Metabolism	Nucleotide metabolism;Global and overview maps;Membrane transport;Global and overview maps	Nucleosides, nucleotides, and analogues	Pyrimidine nucleosides	242.079	0.00653109	-	35.7	2.74474	65-46-3	Not Available	5.855	5.805	5.826	5.701	5.649	5.744	5.683	5.71
neg_1426	Inulobiose	metab_9280	B(ii)	Carbohydrates and derivatives	Glucosides	C18	Primary metabolite	map00500	Starch and sucrose metabolism	HMDB0029898	M+Cl	C12H22O11	0.6415	C01711;C03323	neg	-	-	Metabolism	Carbohydrate metabolism	Organic oxygen compounds	Organooxygen compounds	377.084	0.000663563	-	90.4	-3.82102	470-58-6	Carbohydrates and carbohydrate conjugates	7.473	7.461	7.36	7.379	7.253	7.259	7.368	7.167
neg_1451	Galactinol	metab_9305	B(i)	Carbohydrates and derivatives	Glucosides	C18	Primary metabolite	map01100;map00052	Metabolic pathways;Galactose metabolism	HMDB0005826;PW_C002585	M+FA-H	C12H22O11	0.7239	C01235	neg	-	-	Metabolism;Metabolism	Global and overview maps;Carbohydrate metabolism	Organic oxygen compounds	Organooxygen compounds	387.113	0.000852931	98.8	-	-3.45309	3687-64-7	Carbohydrates and carbohydrate conjugates	6.426	6.356	6.35	6.273	6.216	6.274	6.256	6.213
neg_1460	4-maleyl-acetoacetate	metab_9314	B(ii)	Organic acids and derivatives	Organic acids and derivatives	C18	Secondary metabolite	-	-	HMDB0304184	2M+FA-H	C8H6O6-2	0.743	-	neg	-	-	-	-	Organic acids and derivatives	Keto acids and derivatives	441.033	0.00113507	-	32	3.96788	-	Medium-chain keto acids and derivatives	4.94	4.846	4.816	4.739	4.623	4.756	4.723	4.663
neg_1817	4-p-Coumaroylquinic acid	metab_9671	B(ii)	Phenolic acids and derivatives	Quinic acids and derivatives	C18	Secondary metabolite	-	-	HMDB0301710;HMDB0302093	M+FA-H	C16H18O8	2.48	C10441	neg	-	-	-	-	Organic oxygen compounds	Organooxygen compounds	383.098	0.00419511	-	53.5	-2.33637	93451-44-6	Alcohols and polyols	4.123	3.762	4.142	4.209	4.489	4.432	4.294	4.594
neg_1988	1-O-2'-Hydroxy-4'-methoxycinnamoyl-b-D-glucose	metab_9842	B(ii)	Phenolic acids and derivatives	Cinnamic acids and derivatives	C18	Secondary metabolite	-	-	HMDB0040866	M+FA-H	C16H20O9	3.0218	-	neg	-	-	-	-	Phenylpropanoids and polyketides	Cinnamic acids and derivatives	401.108	0.00109627	-	41.5	-2.95918	145227-80-1	Hydroxycinnamic acids and derivatives	4.282	4.36	4.402	4.451	4.311	4.214	4.184	4.158
neg_1992	Kaempferol-3-O-Glucoside-3''-Rhamnoside	metab_9846	B(i)	Flavonoids	Flavonoid glycosides	C18	Secondary metabolite	-	-	-	M-H	C27H30O15	3.0218	-	neg	-	-	-	-	-	-	593.15	0.00132937	74.4	-	-2.47431	-	-	5.58	5.418	5.709	5.638	5.919	5.736	6.015	5.782
neg_1993	3,4,5-trihydroxy-6-{4-[(E)-2-(3-hydroxy-5-{[3,4,5-trihydroxy-6-(hydroxymethyl)oxan-2-yl]oxy}phenyl)ethenyl]phenoxy}oxane-2-carboxylic acid	metab_9847	B(ii)	Stilbenes	Stilbenes	C18	Secondary metabolite	-	-	HMDB0128507	M+FA-H	C26H30O14	3.0218	-	neg	-	-	-	-	Phenylpropanoids and polyketides	Stilbenes	611.16	0.00107297	-	58.3	-2.7962	-	Stilbene glycosides	5.491	5.301	5.631	5.547	5.843	5.631	5.899	5.698
neg_2233	Stachyoside A	metab_10087	B(ii)	Terpenoids	Other terpenoids	C18	Secondary metabolite	-	-	HMDB0039092	M+Na-2H	C21H34O15	3.5492	-	neg	-	-	-	-	Lipids and lipid-like molecules	Prenol lipids	547.166	0.000778172	-	85.1	2.20301	131862-10-7	Terpene glycosides	5.741	5.789	5.692	5.648	5.468	5.617	5.632	5.437
neg_2352	Schaftoside	metab_10204	B(i)	Flavonoids	Flavonoid glycosides	C18	Secondary metabolite	-	-	HMDB0033571;LMPK12110207;MJDBOTE0001262	M-H	C26H28O14	3.7994	C10181	neg	-	-	-	-	Phenylpropanoids and polyketides	Flavonoids	563.139	0.000812526	83.9	-	-2.24316	207461-10-7;51938-32-0	Flavonoid glycosides	5.248	5.368	5.29	5.295	5.132	5.235	5.148	5.03
neg_2463	6-Epi-7-isocucurbic acid glucoside	metab_10315	B(ii)	Lipids	Fatty Acyls	C18	Primary metabolite	-	-	HMDB0029782	M+Na-2H	C18H30O8	4.0743	-	neg	-	-	-	-	Lipids and lipid-like molecules	Fatty Acyls	395.17	0.00090882	-	49.4	3.54467	176486-13-8	Fatty acyl glycosides	3.734	3.866	3.627	3.672	3.438	3.511	3.496	3.354
neg_2543	Ethyl benzoate	metab_10395	B(ii)	Phenolic acids and derivatives	Benzoic acids and derivatives	C18	Secondary metabolite	-	-	HMDB0033967	M-H	C9H10O2	4.2773	C01839	neg	-	-	-	-	Benzenoids	Benzene and substituted derivatives	149.059	0.000431592	-	51.2	-9.08927	93-89-0	Benzoic acids and derivatives	3.447	3.529	3.396	3.552	3.343	3.39	3.365	3.264
neg_2717	Vanillylmandelic Acid	metab_10569	B(i)	Others	Others Phenols	C18	Others	map01100;map00350	Metabolic pathways;Tyrosine metabolism	HMDB0254548;HMDB0000291;PW_C000197;HMDB0304531;MJDBOTE0001122	M-H	C9H10O5	4.6693	C05584	neg	-	-	Metabolism;Metabolism	Global and overview maps;Amino acid metabolism	Benzenoids	Phenol ethers	197.044	0.000784957	49.6	-	-5.89647	55-10-7;13244-77-4	Anisoles	3.471	3.069	3.571	3.268	3.826	3.776	3.594	3.817
neg_2747	Chicoric acid	metab_10599	B(ii)	Organic acids and derivatives	Organic acids and derivatives	C18	Secondary metabolite	-	-	HMDB0033938;HMDB0002375	M-H2O-H	C22H18O12	4.7134	C10437	neg	-	-	-	-	Organic acids and derivatives	Carboxylic acids and derivatives	455.061	0.00161905	-	43.8	-1.8436	52248-48-3;70831-56-0	Tetracarboxylic acids and derivatives	4.222	4.175	4.43	4.28	4.598	4.549	4.377	4.45
neg_2892	4-Hydroxy-8-methoxy-2H-furo[2,3-h]-1-benzopyran-2-one	metab_10744	B(ii)	Coumarins and derivatives	Coumarins and derivatives	C18	Secondary metabolite	-	-	HMDB0032659	M+FA-H	C12H8O5	5.095	-	neg	-	-	-	-	Phenylpropanoids and polyketides	Coumarins and derivatives	277.035	0.00356264	-	73.3	-3.32043	196503-96-5	Furanocoumarins	2.972	3.226	3.42	3.361	3.46	3.607	3.647	3.57
neg_2998	(R)-Skyrin 2-xyloside	metab_10850	B(ii)	Quinones	Anthraquinones	C18	Secondary metabolite	-	-	HMDB0036319	M+Cl	C35H26O14	5.433	-	neg	-	-	-	-	Benzenoids	Anthracenes	705.108	0.00112549	-	32.5	9.60647	-	Anthraquinones	4.619	4.47	4.655	4.701	5.055	4.867	4.654	4.893
neg_3224	Pinoquercetin	metab_11076	B(ii)	Flavonoids	Flavonols	C18	Secondary metabolite	-	-	HMDB0256564;LMPK12112292	M-H	C16H12O7	6.9318	C10120	neg	-	-	-	-	Phenylpropanoids and polyketides	Flavonoids	315.05	0.00460413	-	50.1	-2.00611	491-49-6	Flavones	4.083	3.845	3.981	3.946	4.288	4.19	4.007	4.264
neg_3795	Tridecanal	metab_11643	B(ii)	Lipids	Fatty Acyls	C18	Primary metabolite	-	-	LMFA06000074;HMDB0030928	M+FA-H	C13H26O	13.571	-	neg	-	-	-	-	Lipids and lipid-like molecules	Fatty Acyls	243.196	0.00185362	-	55.7	-4.7694	10486-19-8	Fatty aldehydes	4.059	4.11	4.03	3.903	3.818	3.834	3.965	3.776
neg_3824	Vamonolide	metab_11671	B(ii)	Steroids and steroid derivatives	Steroid lactones	C18	Secondary metabolite	-	-	HMDB0037379	M-H	C28H40O6	13.7264	-	neg	-	-	-	-	Lipids and lipid-like molecules	Steroids and steroid derivatives	471.274	0.00448727	-	42.9	-2.75247	114332-66-0	Steroid lactones	4.584	4.606	4.57	4.522	4.485	4.438	4.503	4.274
neg_4028	Gpa(2:0/16:0)	metab_11872	B(i)	-	-	C18	-	-	-	-	M-H	C21H41O8P	14.6313	-	neg	-	-	-	-	-	-	451.245	0.00709619	60.8	-	-2.86546	-	-	4.812	4.889	4.856	4.794	4.453	4.511	4.536	4.363
neg_4421	7,12-Dihydroxy-3,11,15,23-tetraoxolanost-8-en-26-oic acid	metab_12261	B(ii)	Terpenoids	Triterpenoids	C18	Secondary metabolite	-	-	HMDB0033023	M+Na-2H	C30H42O8	15.3632	-	neg	-	-	-	-	Organic oxygen compounds	Organooxygen compounds	551.259	0.0358713	-	59.7	-6.18419	97653-94-6	Carbohydrates and carbohydrate conjugates	4.679	4.825	4.787	4.621	4.172	4.385	4.444	4.294
neg_4616	Isokobusone	metab_12454	B(ii)	Others	Alcohols and derivatives	C18	Others	-	-	HMDB0036791	2M-H	C14H22O2	14.3338	C16977	neg	-	-	-	-	Organic oxygen compounds	Organooxygen compounds	443.315	0.00775783	-	47.5	-3.14451	24173-72-6	Alcohols and polyols	4.179	4.126	3.956	3.99	3.435	3.812	4.02	3.589
neg_4620	Stearaldehyde	metab_12458	B(ii)	Lipids	Fatty Acyls	C18	Primary metabolite	-	-	HMDB0002384;LMFA06000098	M+FA-H	C18H36O	14.3116	C01838	neg	-	-	-	-	Lipids and lipid-like molecules	Fatty Acyls	313.274	0.0024141	-	58.7	-2.90792	638-66-4	Fatty aldehydes	3.773	3.58	3.528	3.563	3.408	3.251	3.352	3.111
neg_5614	Aflatoxin B1 diol	metab_13442	B(ii)	Coumarins and derivatives	Coumarins and derivatives	C18	Secondary metabolite	-	-	HMDB0060430	M+Na-2H	C17H14O8	7.0265	C19588	neg	-	-	-	-	Phenylpropanoids and polyketides	Coumarins and derivatives	367.045	0.00138474	-	58.1	4.11404	50668-79-6	Furanocoumarins	4.043	4.185	4.213	4.082	4.371	4.345	4.205	4.284
neg_5693	(S)-Batatic acid	metab_13521	B(ii)	Lipids	Fatty Acyls	C18	Primary metabolite	-	-	HMDB0035721	M-H2O-H	C10H12O4	6.382	-	neg	-	-	-	-	Lipids and lipid-like molecules	Fatty Acyls	177.054	0.000573232	-	39.3	-6.48858	-	Fatty acids and conjugates	3.743	3.678	3.775	3.731	3.477	3.605	3.68	3.485
neg_5840	Phthalic Acid	metab_13668	B(i)	Phenolic acids and derivatives	Benzoic acids and derivatives	C18	Secondary metabolite	map01100;map02010	Metabolic pathways;ABC transporters	HMDB0002107;MJDBOTE0000627	M-H	C8H6O4	5.6722	C01606	neg	-	-	Metabolism;Environmental Information Processing	Global and overview maps;Membrane transport	Benzenoids	Benzene and substituted derivatives	165.018	0.00347051	33	-	-8.35952	88-99-3	Benzoic acids and derivatives	2.981	2.719	3.34	2.819	3.559	3.309	3.121	3.623
neg_5957	11-Hydroxy-9-tridecenoic acid	metab_13785	B(ii)	Lipids	Fatty Acyls	C18	Primary metabolite	-	-	LMFA01050437;HMDB0035881	M+FA-H	C13H24O3	5.324	-	neg	-	-	-	-	Lipids and lipid-like molecules	Fatty Acyls	273.17	0.00177162	-	56.2	-2.5209	105798-56-9	Fatty acids and conjugates	4.232	4.383	4.391	4.474	4.554	4.611	4.455	4.538
neg_6057	7,11,12-Triacetoxycoumestan	metab_13885	B(ii)	Flavonoids	Isoflavones	C18	Secondary metabolite	-	-	HMDB0030560	M+Cl	C21H14O9	5.0819	-	neg	-	-	-	-	Phenylpropanoids and polyketides	Isoflavonoids	445.034	0.00107437	-	33.1	1.1362	2074-56-8	Coumestans	4.213	4.234	4.275	4.344	4.47	4.449	4.346	4.457
neg_6343	Cirsiliol	metab_14171	B(ii)	Flavonoids	Flavones	C18	Secondary metabolite	-	-	HMDB0250275;LMPK12111227	M+FA-H	C17H14O7	4.5784	C10033	neg	-	-	-	-	Phenylpropanoids and polyketides	Flavonoids	375.071	0.000852594	-	65.5	-2.49292	34334-69-5	O-methylated flavonoids	4.173	4.138	4.322	4.161	4.314	4.319	4.35	4.499
neg_6425	2-O-Caffeoyltartronic acid	metab_14253	B(ii)	Phenolic acids and derivatives	Cinnamic acids and derivatives	C18	Secondary metabolite	-	-	HMDB0040869	M-H2O-H	C12H10O8	4.4666	-	neg	-	-	-	-	Phenylpropanoids and polyketides	Cinnamic acids and derivatives	263.019	0.00332723	-	51.1	-2.08061	102606-75-7	Hydroxycinnamic acids and derivatives	3.33	3.404	3.577	3.539	3.767	3.824	3.507	3.775
neg_6432	DTDP	metab_14260	B(ii)	Nucleotides and derivatives	Nucleotides and derivatives	C18	Primary metabolite	map00240;map01100;map01232	Pyrimidine metabolism;Metabolic pathways;Nucleotide metabolism	PW_C000987;HMDB0001274	M-H2O-H	C10H16N2O11P2	4.4433	C00363	neg	Nucleic acids	Nucleotides	Metabolism;Metabolism;Metabolism	Nucleotide metabolism;Global and overview maps;Global and overview maps	Nucleosides, nucleotides, and analogues	Pyrimidine nucleotides	383.007	0.00652099	-	50.5	4.96337	491-97-4	Pyrimidine deoxyribonucleotides	3.247	3.167	3.314	3.4	3.698	3.474	3.494	3.671
neg_6475	Procyanidin B2	metab_14303	B(ii)	Flavonoids	Biflavonoids and polyflavonoids	C18	Secondary metabolite	-	-	HMDB0033973;LMPK12030002	M+K-2H	C30H26O12	4.3643	C17639	neg	-	-	-	-	Phenylpropanoids and polyketides	Flavonoids	615.095	0.00234978	-	40.4	7.14253	29106-49-8	Biflavonoids and polyflavonoids	3.836	3.583	4.113	3.559	4.262	4.141	4.083	4.189
neg_6618	Benzyl 6-O-beta-D-apiofuranosyl-beta-D-glucoside	metab_14446	B(ii)	Carbohydrates and derivatives	Glucosides	C18	Primary metabolite	-	-	HMDB0303056	M-H2O-H	C18H26O10	4.1621	-	neg	-	-	-	-	Organic oxygen compounds	Organooxygen compounds	383.134	0.00201337	-	57.9	-1.94521	-	Carbohydrates and carbohydrate conjugates	4.089	4.163	4.166	4.317	4.321	4.366	4.386	4.455
neg_6623	Trans-Aconitic acid	metab_14451	B(ii)	Organic acids and derivatives	Organic acids and derivatives	C18	Secondary metabolite	map01100;map00660	Metabolic pathways;C5-Branched dibasic acid metabolism	HMDB0000958	M-H	C6H6O6	4.1621	C02341	neg	Organic acids	Carboxylic acids	Metabolism;Metabolism	Global and overview maps;Carbohydrate metabolism	Organic acids and derivatives	Carboxylic acids and derivatives	173.008	0.00248516	-	33.6	-7.57122	4023-65-8	Tricarboxylic acids and derivatives	3.347	3.052	3.458	3.447	3.897	3.653	3.415	3.838
neg_6658	4'-Methylisoscutellarein 8-(2''-sulfoglucoside)	metab_14486	B(ii)	Flavonoids	Flavonoid glycosides	C18	Secondary metabolite	-	-	HMDB0038779	M-H	C22H22O14S	4.0956	-	neg	-	-	-	-	Lipids and lipid-like molecules	Fatty Acyls	541.064	0.00047434	-	85.5	-2.41059	136516-95-5	Fatty alcohols	4.935	4.902	5.109	5.113	5.407	5.124	5.348	5.453
neg_6765	5-Hydroxytryptophol sulfate	metab_14593	B(ii)	Organic acids and derivatives	Organic acids and derivatives	C18	Secondary metabolite	-	-	HMDB0304913	2M-H	C10H10NO5S-	3.9165	-	neg	-	-	-	-	Organic acids and derivatives	Organic sulfuric acids and derivatives	511.054	0.00281288	-	42.3	9.99235	-	Arylsulfates	4.258	4.16	4.28	4.343	4.579	4.435	4.471	4.578
neg_6939	1-O-p-Coumaroyl-(b-D-glucose 6-O-sulfate)	metab_14766	B(ii)	Phenolic acids and derivatives	Cinnamic acids and derivatives	C18	Secondary metabolite	-	-	HMDB0041174	M+FA-H	C15H18O11S	3.6855	-	neg	-	-	-	-	Phenylpropanoids and polyketides	Cinnamic acids and derivatives	451.054	0.000774633	-	48	-3.20276	-	Hydroxycinnamic acids and derivatives	4.35	4.295	4.208	4.141	3.936	4.153	4.063	3.993
neg_6942	Furaneol 4-(6-malonylglucoside)	metab_14769	B(ii)	Carbohydrates and derivatives	Glucosides	C18	Primary metabolite	-	-	HMDB0029778	M-H2O-H	C15H20O11	3.6855	-	neg	-	-	-	-	Organic oxygen compounds	Organooxygen compounds	357.082	0.000512036	-	80.7	-2.08025	-	Carbohydrates and carbohydrate conjugates	4.538	4.592	4.704	4.708	4.91	4.774	4.668	4.876
neg_7046	N-Feruloylaspartic acid	metab_14872	B(ii)	Amino acids and derivatives	Other amino acids	C18	Primary metabolite	-	-	HMDB0040830	M-H	C14H15NO7	3.5268	-	neg	-	-	-	-	Organic acids and derivatives	Carboxylic acids and derivatives	308.077	0.00195643	-	57.2	-2.08568	135068-96-1	Amino acids, peptides, and analogues	3.793	3.818	4.063	3.959	4.287	4.21	3.942	4.264
neg_7235	Casimiroin	metab_15061	B(ii)	Others	Quinolines and derivatives	C18	Others	-	-	HMDB0033349	M+FA-H	C12H11NO4	3.2499	C10654	neg	-	-	-	-	Organoheterocyclic compounds	Quinolines and derivatives	278.066	0.00100194	-	34.3	-3.2408	477-89-4	Quinolones and derivatives	4.341	4.277	4.558	4.471	4.675	4.632	4.463	4.681
neg_7291	5'-((Z)-Feruloyl) 3-(2'-methylarabinosylxylose)	metab_15117	B(ii)	Phenolic acids and derivatives	Cinnamic acids and derivatives	C18	Secondary metabolite	-	-	HMDB0030231	M+FA-H	C21H28O12	3.1595	-	neg	-	-	-	-	Phenylpropanoids and polyketides	Cinnamic acids and derivatives	517.155	0.00250328	-	45.9	-2.63862	-	Hydroxycinnamic acids and derivatives	4.831	4.962	4.852	4.874	4.615	4.786	4.731	4.569
neg_7393	P-Toluenesulfonic Acid	metab_15219	B(i)	Organic acids and derivatives	Organic acids and derivatives	C18	Secondary metabolite	map01100	Metabolic pathways	HMDB0059933	M-H	C7H8O3S	2.9996	C06677	neg	-	-	Metabolism	Global and overview maps	Benzenoids	Benzene and substituted derivatives	171.011	0.00519299	65.6	-	-8.08581	104-15-4	Benzenesulfonic acids and derivatives	3.816	3.88	3.639	3.764	3.55	3.634	3.607	3.504
neg_7406	Lucuminic acid	metab_15231	B(ii)	Carbohydrates and derivatives	Glucosides	C18	Primary metabolite	-	-	HMDB0035007	M+FA-H	C19H26O12	2.9561	-	neg	-	-	-	-	Organic oxygen compounds	Organooxygen compounds	491.139	0.00141047	-	33.5	-4.453	190323-48-9	Carbohydrates and carbohydrate conjugates	4.436	4.343	4.345	4.55	4.199	4.243	4.133	4.312
neg_7782	D-Ribose	metab_15606	B(ii)	Carbohydrates and derivatives	Monosaccharides	C18	Primary metabolite	map01100;map00030;map02010	Metabolic pathways;Pentose phosphate pathway;ABC transporters	PW_C000191;HMDB0000283	M-H2O-H	C5H10O5	2.1726	C21057;C00121	neg	-;Carbohydrates	-;Monosaccharides	Metabolism;Metabolism;Environmental Information Processing	Global and overview maps;Carbohydrate metabolism;Membrane transport	Organic oxygen compounds	Organooxygen compounds	131.034	0.00125351	-	42.7	-9.54887	50-69-1;613-83-2	Carbohydrates and carbohydrate conjugates	4	4	3.987	4.059	4.147	4.146	4.221	4.214
