# Supplementary material for: Exogenous Trilobatin Enhances Flavonoid Content in Purple Rice Grains and Affects the Flavonoid Biosynthesis Pathway
Source: Plants (Basel). 2024 Dec 3;13(23):3389. doi: 10.3390/plants13233389 (PMC11644474; doi:10.3390/plants13233389)
Supplement: Supplementary file 1 [file plants-13-03389-s001.zip › Table S3.xlsx]

## Sheet: 代谢物信息总览表 (3)
Table S3. DMs information between T30 and P30.
ID	Metabolite	Metab ID	level	Class Ⅰ	Class Ⅱ	CCT	Plant compound	KEGG Pathway ID	KEGG Pathway Description	Library ID	Adducts	Formula	Retention time	KEGG Compound ID	Mode	KEGG Compound First Category	KEGG Compound Second Category	KEGG Pathway First Category	KEGG Pathway Second Category	HMDB Superclass	HMDB Class	M/Z	RSD	Fragmentation Score	Theoretical Fragmentation Score	Mass Error	CAS ID	HMDB Subclass	P30_1	P30_4	P30_3	P30_2	T30_1	T30_4	T30_3	T30_2
pos_36	2-Keto-6-acetamidocaproate	metab_35	B(ii)	Organic acids and derivatives	Organic acids and derivatives	C18	Secondary metabolite	map01100;map00310	Metabolic pathways;Lysine degradation	HMDB0012150	M+H-H2O, M+CH3OH+H, M+ACN+H, M+H	C8H13NO4	0.6456	C05548	pos	-	-	Metabolism;Metabolism	Global and overview maps;Amino acid metabolism	Organic acids and derivatives	Keto acids and derivatives	170.08	0.00111158	-	39	-4.62761	-	Medium-chain keto acids and derivatives	5.145	5.08	5.107	5.137	5.165	5.283	5.255	5.298
pos_94	(10E,12Z)-(9S)-9-Hydroperoxyoctadeca-10,12-dienoic acid	metab_93	B(ii)	Lipids	Fatty Acyls	C18	Primary metabolite	map01100;map00591	Metabolic pathways;Linoleic acid metabolism	HMDB0303982;HMDB0062434	M+H-H2O, M+NH4, M+H-2H2O, M+H	C18H32O4	8.7195	C14827	pos	-	-	Metabolism;Metabolism	Global and overview maps;Lipid metabolism	Lipids and lipid-like molecules	Fatty Acyls	295.225	0.00021737	-	69.6	-4.64459	29774-12-7	Lineolic acids and derivatives	6.071	6.099	6.084	6.037	6.017	5.99	5.886	5.928
pos_156	3-(3-Hydroxyphenyl)-2-methylpropionic acid	metab_155	B(ii)	Phenolic acids and derivatives	Phenylpropanoic acids and derivatives	C18	Secondary metabolite	-	-	HMDB0060734	M+H-H2O, M+NH4, M+H	C10H12O3	3.5943	-	pos	-	-	-	-	Phenylpropanoids and polyketides	Phenylpropanoic acids	163.075	0.00131809	-	32.4	-3.91223	-	Not Available	3.932	3.976	4.007	3.938	3.96	4.364	4.749	4.397
pos_157	1-O-Sinapoyl-beta-D-glucose	metab_156	B(ii)	Phenolic acids and derivatives	Cinnamic acids and derivatives	C18	Secondary metabolite	map00940;map01110	Phenylpropanoid biosynthesis;Biosynthesis of secondary metabolites	HMDB0302379	M+H-H2O, M+H, M+NH4	C17H22O10	3.5719	C01175	pos	-	-	Metabolism;Metabolism	Biosynthesis of other secondary metabolites;Global and overview maps	Phenylpropanoids and polyketides	Cinnamic acids and derivatives	369.116	0.000304368	-	66.7	-4.48171	-	Hydroxycinnamic acids and derivatives	5.5	5.441	5.483	5.407	5.296	5.371	5.287	5.15
pos_178	1,2-Disinapoylgentiobiose	metab_177	B(ii)	Phenolic acids and derivatives	Cinnamic acids and derivatives	C18	Secondary metabolite	-	-	HMDB0030335	M+H-H2O, M+Na, M+	C34H42O19	4.6337	-	pos	-	-	-	-	Phenylpropanoids and polyketides	Cinnamic acids and derivatives	777.217	0.00155218	-	42.9	-5.32061	-	Hydroxycinnamic acids and derivatives	5.001	5.141	5.053	5.067	4.818	4.993	4.902	4.793
pos_181	3,3',4'-Trihydroxyflavone 3-O-[a-L-rhamnopyranosyl-(1->2)[a-L-rhamnopyranosyl-(1->6)]-b-D-glucopyranoside]	metab_180	B(ii)	Flavonoids	Flavonoid glycosides	C18	Secondary metabolite	-	-	HMDB0040307	M+H-H2O, M+, M+Na	C33H40O18	4.7229	-	pos	-	-	-	-	Phenylpropanoids and polyketides	Flavonoids	747.207	0.000732516	-	32.4	-5.62617	95880-20-9	Flavonoid glycosides	5.493	5.514	5.458	5.422	5.265	5.435	5.367	5.167
pos_207	Cucurbic acid	metab_206	B(ii)	Lipids	Fatty Acyls	C18	Primary metabolite	-	-	HMDB0029388	M+H-H2O, M+H, M+H-2H2O	C12H20O3	8.5853	C08482	pos	-	-	-	-	Lipids and lipid-like molecules	Fatty Acyls	195.137	0.000222014	-	72.3	-3.89953	58240-50-9	Lineolic acids and derivatives	5.803	5.828	5.796	5.756	5.753	5.718	5.626	5.668
pos_411	Pyridoxine	metab_410	B(i)	Vitamins	Vitamins	C18	Primary metabolite	map01100;map00750;map01240	Metabolic pathways;Vitamin B6 metabolism;Biosynthesis of cofactors	HMDB0000239;HMDB0301760;PW_C000161;MJDBOTE0000424	M+H, M+CH3OH+H, M+H-H2O	C8H11NO3	0.8829	C00314	pos	Vitamins and cofactors	Vitamins	Metabolism;Metabolism;Metabolism	Global and overview maps;Metabolism of cofactors and vitamins;Global and overview maps	Organoheterocyclic compounds	Pyridines and derivatives	170.08	0.00123425	96.3	-	-4.61234	65-23-6;58-56-0	Pyridoxines	5.52	5.382	5.572	5.634	5.659	5.741	5.751	5.644
pos_418	L-Homoserine	metab_417	B(ii)	Amino acids and derivatives	Alpha-amino acids	C18	Primary metabolite	map01100;map01110;map00300;map00270;map01230;map00260;map00920	Metabolic pathways;Biosynthesis of secondary metabolites;Lysine biosynthesis;Cysteine and methionine metabolism;Biosynthesis of amino acids;Glycine, serine and threonine metabolism;Sulfur metabolism	HMDB0000719;PW_C000570	M+H-H2O, M+H, M+H-2H2O	C4H9NO3	0.6101	C00263	pos	Peptides	Amino acids	Metabolism;Metabolism;Metabolism;Metabolism;Metabolism;Metabolism;Metabolism	Global and overview maps;Global and overview maps;Amino acid metabolism;Amino acid metabolism;Global and overview maps;Amino acid metabolism;Energy metabolism	Organic acids and derivatives	Carboxylic acids and derivatives	102.055	0.000919915	-	55.2	0.576032	672-15-1	Amino acids, peptides, and analogues	4.849	4.857	4.796	4.821	4.869	4.912	4.953	4.912
pos_729	Syringaresinol	metab_728	B(i)	Lignans and derivatives	Lignans and derivatives	C18	Secondary metabolite	-	-	HMDB0303494;HMDB0038928	M+H-H2O, M+	C22H26O8	6.135	C10889	pos	-	-	-	-	Lignans, neolignans and related compounds	Furanoid lignans	418.16	0.00112041	52.1	-	-6.30536	21453-71-4	Not Available	4.44	4.431	4.418	4.397	4.271	4.345	4.337	4.167
pos_740	Myricatomentoside II	metab_739	B(ii)	Others	Diarylheptanoids	C18	Others	-	-	HMDB0031584	M+NH4, M+Na	C27H34O11	6.3876	-	pos	-	-	-	-	Phenylpropanoids and polyketides	Diarylheptanoids	552.242	0.00180483	-	30.6	-4.44379	191999-63-0	Cyclic diarylheptanoids	3.884	3.91	3.959	3.994	4.169	4.063	3.983	4.22
pos_820	Corchorifatty acid D	metab_819	B(ii)	Lipids	Fatty Acyls	C18	Primary metabolite	-	-	HMDB0033243	M+H-H2O, M+H	C18H28O4	11.2189	-	pos	-	-	-	-	Lipids and lipid-like molecules	Fatty Acyls	291.194	0.00412984	-	67.7	-4.44154	-	Lineolic acids and derivatives	4.397	4.278	4.278	4.169	4.06	4.111	4.214	4.143
pos_895	(3beta,5alpha,6alpha,7beta,14alpha,22E,24R)-5,6-Epoxyergosta-8,22-diene-3,7,14-triol	metab_894	B(ii)	Steroids and steroid derivatives	Other steroids	C18	Secondary metabolite	-	-	HMDB0032691	M+H-H2O, M+Na	C28H44O4	13.6054	-	pos	-	-	-	-	Lipids and lipid-like molecules	Steroids and steroid derivatives	467.31	0.00164397	-	55.3	-6.14635	211486-18-9	Ergostane steroids	4.478	4.598	4.499	4.441	4.306	4.406	4.323	4.326
pos_1270	Quinceoxepine	metab_1269	B(ii)	Others	Ethers	C18	Others	-	-	HMDB0038107	M+H-H2O, M+H	C12H18O	13.2833	-	pos	-	-	-	-	Organic oxygen compounds	Organooxygen compounds	179.142	0.00487705	-	58.1	-4.9432	132925-10-1	Ethers	4.878	4.843	4.792	4.779	4.626	4.579	4.676	4.413
pos_1348	Gingerglycolipid A	metab_1347	B(ii)	Lipids	Glycerolipids	C18	Primary metabolite	-	-	HMDB0041093;LMGL04010019	M+NH4, M+Na	C33H56O14	12.579	-	pos	-	-	-	-	Lipids and lipid-like molecules	Glycerolipids	699.353	0.000614574	-	80.9	-5.47352	145937-22-0	Glycosylglycerols	3.968	3.913	4.294	4.315	4.324	4.572	4.581	4.746
pos_1358	(+/-)-(E)-13-Hydroxy-10-oxo-11-octadecenoic acid	metab_1357	B(ii)	Lipids	Fatty Acyls	C18	Primary metabolite	-	-	HMDB0040900	M+H-H2O, M+NH4	C18H32O4	12.4442	-	pos	-	-	-	-	Lipids and lipid-like molecules	Fatty Acyls	295.225	0.000563317	-	78	-4.57682	28979-44-4	Lineolic acids and derivatives	5.064	5.048	5.06	5.036	4.901	4.995	4.938	4.789
pos_1382	Methylgingerol	metab_1381	B(ii)	Others	Others	C18	Others	-	-	HMDB0029852	M+H-H2O, M+H	C18H28O4	11.9983	-	pos	-	-	-	-	Benzenoids	Benzene and substituted derivatives	309.204	0.000751111	-	31	-5.04635	-	Methoxybenzenes	3.6	3.573	3.676	3.65	3.663	4.009	4.142	4.262
pos_1433	Thymol	metab_1432	B(i)	Terpenoids	Monoterpenoids	C18	Secondary metabolite	-	-	LMPR0102090029;HMDB0001878;MJDBOTE0000490	M+H-H2O, M+H	C10H14O	8.5853	C09908	pos	-	-	-	-	Lipids and lipid-like molecules	Prenol lipids	151.111	0.00152522	32.4	-	-4.20933	89-83-8	Monoterpenoids	4.383	4.413	4.398	4.359	4.358	4.324	4.258	4.29
pos_1435	Zedoarondiol	metab_1434	B(ii)	Terpenoids	Sesquiterpenoids	C18	Secondary metabolite	-	-	HMDB0036448	M+H-H2O, M+H	C15H24O3	7.987	-	pos	-	-	-	-	Lipids and lipid-like molecules	Prenol lipids	235.168	0.000407903	-	78.3	-4.40476	98644-24-7	Sesquiterpenoids	3.949	4.109	4.021	4.029	3.953	3.945	3.914	3.894
pos_1538	(R)-beta-Aminoisobutyric acid	metab_1537	B(ii)	Amino acids and derivatives	Beta-amino acids and derivatives	C18	Primary metabolite	map00240;map01100;map00280	Pyrimidine metabolism;Metabolic pathways;Valine, leucine and isoleucine degradation	HMDB0002299	M+H-H2O, M+H	C4H9NO2	0.5913	C01205	pos	-	-	Metabolism;Metabolism;Metabolism	Nucleotide metabolism;Global and overview maps;Amino acid metabolism	Organic acids and derivatives	Carboxylic acids and derivatives	104.071	0.00126176	-	64.8	3.87491	2140-95-6	Amino acids, peptides, and analogues	4.788	4.607	4.806	4.755	4.993	5.108	5.281	5.053
pos_1553	Hydroxytyrosol 1-O-glucoside	metab_1552	B(ii)	Carbohydrates and derivatives	Glucosides	C18	Primary metabolite	-	-	HMDB0041024	M+H, M+Na	C14H20O8	3.1581	-	pos	-	-	-	-	Organic oxygen compounds	Organooxygen compounds	339.106	0.00106576	-	66.1	2.36903	76873-99-9	Carbohydrates and carbohydrate conjugates	4.854	4.838	4.812	4.772	4.642	4.75	4.704	4.566
pos_1592	Cyanidin 3-sambubioside	metab_1591	B(ii)	Flavonoids	Anthocyanins	C18	Secondary metabolite	-	-	HMDB0037976	M+, M+CH3OH+H	C26H29O15+	3.4885	-	pos	-	-	-	-	Phenylpropanoids and polyketides	Flavonoids	581.148	0.00150038	-	46.6	-5.42916	33012-73-6	Flavonoid glycosides	4.956	4.925	4.772	4.843	4.778	4.745	4.735	4.682
pos_1593	4-O-(Indole-3-acetyl)-D-glucopyranose	metab_1592	B(ii)	Indoles and derivatives	Indoles and derivatives	C18	Secondary metabolite	-	-	HMDB0301785	M+H, M+NH4	C16H19NO7	3.4885	C04197	pos	-	-	-	-	Organoheterocyclic compounds	Indoles and derivatives	338.122	0.000934309	-	57.2	-4.32223	52703-89-6	Indolyl carboxylic acids and derivatives	4.34	3.947	3.92	4.272	4.304	4.575	4.808	4.635
pos_1860	Todolactol A	metab_1859	B(ii)	Lignans and derivatives	Lignans and derivatives	C18	Secondary metabolite	-	-	HMDB0301741	M+H, M+Na	C20H24O7	5.0853	-	pos	-	-	-	-	Lignans, neolignans and related compounds	Furanoid lignans	377.158	0.00100902	-	76.1	-5.14367	-	Tetrahydrofuran lignans	4.979	5.038	5.026	4.936	4.855	4.948	4.813	4.607
pos_1887	Eujambolin	metab_1886	B(ii)	Flavonoids	Flavonoid glycosides	C18	Secondary metabolite	-	-	HMDB0037970	M+H, M+Na	C24H24O13	5.2635	-	pos	-	-	-	-	Phenylpropanoids and polyketides	Flavonoids	521.127	0.000289165	-	61.7	-4.25169	-	Flavonoid glycosides	4.987	5.021	4.96	4.839	4.79	4.839	4.691	4.66
pos_2080	Sucrose	metab_2076	B(i)	Amino acids and derivatives	Other amino acids	C18	Primary metabolite	map01100;map00500;map01110;map02010;map00052	Metabolic pathways;Starch and sucrose metabolism;Biosynthesis of secondary metabolites;ABC transporters;Galactose metabolism	HMDB0000258;PW_C000177	M+Na	C12H22O11	0.7176	C00089	pos	Carbohydrates	Oligosaccharides	Metabolism;Metabolism;Metabolism;Environmental Information Processing;Metabolism	Global and overview maps;Carbohydrate metabolism;Global and overview maps;Membrane transport;Carbohydrate metabolism	Organic oxygen compounds	Organooxygen compounds	365.103	0.00225258	90.7	-	-5.69199	57-50-1	Carbohydrates and carbohydrate conjugates	6.056	6.075	5.934	6.026	5.919	5.964	5.903	5.895
pos_2137	Dopamine	metab_2132	B(i)	Others	Others Phenols	C18	Others	map01100;map00950;map01110;map00965;map00350	Metabolic pathways;Isoquinoline alkaloid biosynthesis;Biosynthesis of secondary metabolites;Betalain biosynthesis;Tyrosine metabolism	PW_C000052;HMDB0000073;MJDBSJD0000070	M+H-H2O	C8H11NO2	0.9661	C03758	pos	Peptides;Hormones and transmitters;Hormones and transmitters	Amines;Other hormones;Neurotransmitters	Metabolism;Metabolism;Metabolism;Metabolism;Metabolism	Global and overview maps;Biosynthesis of other secondary metabolites;Global and overview maps;Biosynthesis of other secondary metabolites;Amino acid metabolism	Benzenoids	Phenols	136.075	0.00337603	52.3	-	-3.5249	51-61-6;62-31-7	Benzenediols	4.602	4.522	4.709	4.584	4.732	4.699	4.695	4.827
pos_2141	4-(2-Nitroethyl)phenyl primeveroside	metab_2136	B(ii)	Carbohydrates and derivatives	Other carbohydrates	C18	Primary metabolite	-	-	HMDB0031742	M+CH3OH+H	C19H27NO12	0.9661	-	pos	-	-	-	-	Organic oxygen compounds	Organooxygen compounds	494.184	0.000575045	-	53.7	-5.21423	-	Carbohydrates and carbohydrate conjugates	4.677	4.734	4.724	4.622	4.535	4.52	4.364	4.491
pos_2160	Aminocaproic acid	metab_2155	B(ii)	Lipids	Fatty Acyls	C18	Primary metabolite	map01100	Metabolic pathways	HMDB0001901;PW_C001268	M+H	C6H13NO2	1.0929	C02378	pos	-	-	Metabolism	Global and overview maps	Lipids and lipid-like molecules	Fatty Acyls	132.101	0.00275072	-	48.7	-3.36965	60-32-2	Fatty acids and conjugates	5.109	5.023	5.197	5.184	5.208	5.296	5.224	5.394
pos_2284	3,4-Dihydroxyphenylglycol	metab_2279	B(ii)	Others	Others Phenols	C18	Others	map01100;map00350	Metabolic pathways;Tyrosine metabolism	HMDB0000318;PW_C000222	M+H	C8H10O4	2.2572	C05576	pos	-	-	Metabolism;Metabolism	Global and overview maps;Amino acid metabolism	Benzenoids	Phenols	171.064	0.000680072	-	54.4	-4.5034	28822-73-3;3343-19-9	Benzenediols	4.025	4.116	4.397	4.314	4.304	4.493	4.627	4.615
pos_2313	Aromadendrin	metab_2308	B(ii)	Flavonoids	Flavanonol	C18	Secondary metabolite	map01100;map00941;map01110	Metabolic pathways;Flavonoid biosynthesis;Biosynthesis of secondary metabolites	HMDB0030847	M+H	C15H12O6	2.4138	C00974	pos	-	-	Metabolism;Metabolism;Metabolism	Global and overview maps;Biosynthesis of other secondary metabolites;Global and overview maps	Phenylpropanoids and polyketides	Flavonoids	289.069	0.00287545	-	72	-4.30772	480-20-6	Flavans	2.269	2.21	2.487	2.294	2.699	3.419	3.993	3.05
pos_2322	Beta-Tyrosine	metab_2317	B(ii)	Amino acids and derivatives	Beta-amino acids and derivatives	C18	Primary metabolite	map00350	Tyrosine metabolism	HMDB0003831	M+H-2H2O	C9H11NO3	2.5036	C04368	pos	-	-	Metabolism	Amino acid metabolism	Organic acids and derivatives	Carboxylic acids and derivatives	146.059	0.000487635	-	39	-3.3261	-	Amino acids, peptides, and analogues	4.375	4.327	4.423	4.548	4.572	4.64	4.683	4.67
pos_2341	Edulisin I	metab_2336	B(ii)	Coumarins and derivatives	Coumarins and derivatives	C18	Secondary metabolite	-	-	HMDB0030594	M+NH4	C28H26O8	2.5945	-	pos	-	-	-	-	Phenylpropanoids and polyketides	Coumarins and derivatives	508.2	0.000672278	-	30.1	7.70774	96608-82-1	Furanocoumarins	3.523	3.586	3.765	3.752	3.791	3.898	4.581	4.186
pos_2350	Alpha-Ionol O-[arabinosyl-(1->6)-glucoside]	metab_2345	B(ii)	Lipids	Fatty Acyls	C18	Primary metabolite	-	-	HMDB0038732	M+2Na-H	C24H40O10	2.64	-	pos	-	-	-	-	Lipids and lipid-like molecules	Fatty Acyls	533.232	0.00145085	-	38	-3.30115	-	Fatty acyl glycosides	4.465	4.586	4.56	4.454	4.271	4.444	4.254	4.306
pos_2355	Guaiacol	metab_2350	B(ii)	Others	Others Phenols	C18	Others	-	-	HMDB0001398;PW_C001081	M+H	C7H8O2	2.6832	C15572;C01502	pos	-	-	-	-	Benzenoids	Phenols	125.059	0.010661	-	37.7	-2.41915	1990-05-01	Methoxyphenols	2.963	3.041	3.092	3.101	3.182	3.564	3.95	3.327
pos_2357	4-Coumaroylputrescine	metab_2352	B(ii)	Phenolic acids and derivatives	Cinnamic acids and derivatives	C18	Secondary metabolite	-	-	HMDB0033461	M+H	C13H18N2O2	2.6832	-	pos	-	-	-	-	Phenylpropanoids and polyketides	Cinnamic acids and derivatives	235.143	0.0012552	-	72.9	-4.88624	34136-53-3	Hydroxycinnamic acids and derivatives	3.707	3.587	3.899	4.179	4.331	4.572	4.215	4.049
pos_2369	Kaempferol 3-O-Sophoroside	metab_2364	B(i)	Flavonoids	Flavonoid glycosides	C18	Secondary metabolite	map01110;map00944	Biosynthesis of secondary metabolites;Flavone and flavonol biosynthesis	HMDB0304696	M+H	C27H30O16	2.7674	C12634	pos	-	-	Metabolism;Metabolism	Global and overview maps;Biosynthesis of other secondary metabolites	Phenylpropanoids and polyketides	Flavonoids	611.158	0.00119359	89.6	-	-5.14501	-	Flavonoid glycosides	6.067	6.244	6.253	6.287	6.611	6.386	6.266	6.571
pos_2447	Ligustilide	metab_2442	B(ii)	Others	Others	C18	Others	-	-	HMDB0034277;HMDB0259970;MJDBOTE0001288	M+NH4	C12H14O2	3.1806	C16987	pos	-	-	-	-	Organoheterocyclic compounds	Isobenzofurans	208.132	0.00105162	-	51.7	-5.07079	4431-01-0	Not Available	4.14	4.032	4.057	4.001	3.957	4.011	3.832	3.811
pos_2460	N,N'-diacetylchitobiose	metab_2455	B(ii)	Carbohydrates and derivatives	Other carbohydrates	C18	Primary metabolite	map01100;map00520;map02010	Metabolic pathways;Amino sugar and nucleotide sugar metabolism;ABC transporters	HMDB0062702;HMDB0253938	M+NH4	C16H28N2O11	3.2454	C01674	pos	-	-	Metabolism;Metabolism;Environmental Information Processing	Global and overview maps;Carbohydrate metabolism;Membrane transport	Organic oxygen compounds	Organooxygen compounds	442.205	0.000411562	-	40.7	4.95118	35061-50-8	Carbohydrates and carbohydrate conjugates	4.663	4.69	4.823	4.478	4.367	4.534	4.442	4.242
pos_2578	6''-O-Malonylglycitin	metab_2573	B(ii)	Flavonoids	Isoflavones	C18	Secondary metabolite	-	-	HMDB0039323	M+CH3OH+H	C25H24O13	3.7955	C16197	pos	-	-	-	-	Phenylpropanoids and polyketides	Flavonoids	565.153	0.000285327	-	60.6	-4.80924	137705-39-6	Flavonoid glycosides	5.557	5.455	5.415	5.429	5.353	5.37	5.282	5.234
pos_2584	4-Hydroxy-2,6,6-trimethyl-3-oxo-1,4-cyclohexadiene-1-carboxaldehyde	metab_2579	B(ii)	Others	Ketones and derivatives	C18	Others	-	-	HMDB0037602	M+H-H2O	C10H12O3	3.841	-	pos	-	-	-	-	Organic oxygen compounds	Organooxygen compounds	163.075	0.000946183	-	48.7	-3.96517	35692-95-6	Carbonyl compounds	3.367	3.385	3.478	3.437	3.651	3.437	3.812	3.667
pos_2595	Benzo[a]pyrene-7,8-dihydrodiol-9,10-oxide	metab_2590	B(ii)	Others	Others	C18	Others	-	-	HMDB0062470	2M+H	C20H14O3	3.8847	C14853	pos	-	-	-	-	Benzenoids	Pyrenes	605.195	0.00216874	-	30.4	-1.81163	55097-80-8;58917-67-2	Not Available	3.958	3.571	3.558	3.763	4.019	4.005	4.267	3.882
pos_2604	(-)-medicarpin-3-O-glucoside	metab_2599	B(ii)	Flavonoids	Isoflavones	C18	Secondary metabolite	map01110	Biosynthesis of secondary metabolites	HMDB0303948	M+H	C22H24O9	3.9522	C16223	pos	-	-	Metabolism	Global and overview maps	Phenylpropanoids and polyketides	Isoflavonoids	433.147	0.000882678	-	59.7	-4.96253	-	Furanoisoflavonoids	4.408	4.371	4.325	4.285	3.865	4.18	4.293	3.853
pos_2606	Lippioside II	metab_2601	B(ii)	Terpenoids	Other terpenoids	C18	Secondary metabolite	-	-	HMDB0034268	M+2Na-H	C25H30O14	3.9745	-	pos	-	-	-	-	Lipids and lipid-like molecules	Prenol lipids	599.137	0.000639345	-	72.9	3.57611	220271-94-3	Terpene glycosides	5.313	5.31	5.335	5.3	5.48	5.37	5.371	5.516
pos_2620	6''-O-Malonylnaringin	metab_2615	B(ii)	Flavonoids	Flavonoid glycosides	C18	Secondary metabolite	-	-	HMDB0039776	M+2Na-H	C30H34O17	4.0201	-	pos	-	-	-	-	Phenylpropanoids and polyketides	Flavonoids	711.152	0.000320314	-	41.3	1.9808	139934-59-1	Flavonoid glycosides	4.486	4.511	4.525	4.448	4.777	4.609	4.5	4.705
pos_2737	6''-Acetylapiin	metab_2732	B(ii)	Flavonoids	Flavonoid glycosides	C18	Secondary metabolite	map00944	Flavone and flavonol biosynthesis	HMDB0030843;HMDB0035464	M+CH3OH+H	C28H30O15	4.5653	C04858	pos	-	-	Metabolism	Biosynthesis of other secondary metabolites	Benzenoids	Naphthalenes	639.189	0.00214014	-	69.2	-5.28811	26544-34-3	Phenylnaphthalenes	5.19	5.088	5.064	5.035	5.044	4.98	4.936	4.933
pos_2750	Scopoletin	metab_2745	B(ii)	Coumarins and derivatives	Coumarins and derivatives	C18	Secondary metabolite	map01110;map00999	Biosynthesis of secondary metabolites;Biosynthesis of various plant secondary metabolites	HMDB0034344;MJDBOTE0001128	M+H-H2O	C10H8O4	4.6337	C01752	pos	-	-	Metabolism;Metabolism	Global and overview maps;Biosynthesis of other secondary metabolites	Phenylpropanoids and polyketides	Coumarins and derivatives	175.038	0.00130165	-	55	-3.50924	92-61-5	Hydroxycoumarins	4.235	4.327	4.249	4.21	4.12	4.203	4.125	4.01
pos_2820	Genipin	metab_2815	B(ii)	Terpenoids	Monoterpenoids	C18	Secondary metabolite	-	-	HMDB0035830;MJDBOTE0001654	M+H-H2O	C11H14O5	4.9249	C09780	pos	-	-	-	-	Lipids and lipid-like molecules	Prenol lipids	209.08	0.000873415	-	72.8	-4.09875	6902-77-8	Monoterpenoids	5.098	5.13	5.132	5.099	5.04	5.06	5.047	4.949
pos_2996	4-Methoxybenzyl glucoside	metab_2991	B(ii)	Carbohydrates and derivatives	Glucosides	C18	Primary metabolite	-	-	HMDB0041405	M+H-2H2O	C14H20O7	6.135	-	pos	-	-	-	-	Organic oxygen compounds	Organooxygen compounds	265.106	0.000960311	-	74.7	-4.76008	81381-72-8	Carbohydrates and carbohydrate conjugates	3.551	3.577	3.581	3.56	3.403	3.542	3.444	3.26
pos_3056	Methyl 3,4-dicaffeoylquinate	metab_3051	B(ii)	Phenolic acids and derivatives	Quinic acids and derivatives	C18	Secondary metabolite	-	-	HMDB0037093	M+H	C27H28O12	6.7298	-	pos	-	-	-	-	Organic oxygen compounds	Organooxygen compounds	545.163	0.00210709	-	32.7	-4.27112	345642-66-2	Alcohols and polyols	3.884	3.954	3.865	3.897	3.779	3.811	3.76	3.765
pos_3089	Alpha-(1,2-Dihydroxyethyl)-1,2,3,4-tetrahydro-7-hydroxy-9-methoxy-3,4-dioxocyclopenta[c][1]benzopyran-6-acetaldehyde	metab_3084	B(ii)	Coumarins and derivatives	Coumarins and derivatives	C18	Secondary metabolite	-	-	HMDB0062442	M+H-H2O	C17H16O8	7.2227	C19592	pos	-	-	-	-	Phenylpropanoids and polyketides	Coumarins and derivatives	331.08	0.00162083	-	82	-4.81316	-	Not Available	5.596	5.546	5.483	5.491	5.585	5.574	5.732	5.734
pos_3348	Geijerone	metab_3342	B(ii)	Terpenoids	Monoterpenoids	C18	Secondary metabolite	-	-	HMDB0038194	M+H	C12H18O	11.7147	-	pos	-	-	-	-	Lipids and lipid-like molecules	Prenol lipids	179.142	0.00121786	-	32.1	-4.61637	41411-01-2	Monoterpenoids	3.83	3.813	3.8	3.842	3.747	3.78	3.66	3.683
pos_3349	16-Hydroxyhexadecanoic acid	metab_3343	B(ii)	Lipids	Fatty Acyls	C18	Primary metabolite	map01100;map00073	Metabolic pathways;Cutin, suberine and wax biosynthesis	HMDB0006294	M+Na	C16H32O3	11.7147	C18218	pos	-	-	Metabolism;Metabolism	Global and overview maps;Lipid metabolism	Lipids and lipid-like molecules	Fatty Acyls	295.225	0.000822475	-	75.9	3.75994	506-13-8	Fatty acids and conjugates	5.212	5.231	5.217	5.241	5.145	5.174	5.082	5.062
pos_3862	Avenoleic acid	metab_3850	B(ii)	Lipids	Fatty Acyls	C18	Primary metabolite	-	-	HMDB0029978;LMFA02000054	M+H-H2O	C18H32O3	15.098	-	pos	-	-	-	-	Lipids and lipid-like molecules	Fatty Acyls	279.23	0.00162659	-	36	-4.97303	177931-23-6	Lineolic acids and derivatives	4.58	4.656	4.695	4.565	4.364	4.557	4.538	4.315
pos_3868	Stearoylethanolamide	metab_3856	B(ii)	Others	Amines and derivatives	C18	Others	-	-	HMDB0013078	M+H-H2O	C20H41NO2	15.1208	-	pos	-	-	-	-	Organic nitrogen compounds	Organonitrogen compounds	310.309	0.00256445	-	33.5	-5.22366	111-57-9	Amines	4.236	4.037	3.889	3.919	3.699	3.721	3.745	3.662
pos_4103	Bovinic acid	metab_4089	B(ii)	Lipids	Fatty Acyls	C18	Primary metabolite	map00591	Linoleic acid metabolism	LMFA01030118;HMDB0003797	2M+NH4	C18H32O2	15.281	C04056	pos	-	-	Metabolism	Lipid metabolism	Lipids and lipid-like molecules	Fatty Acyls	578.511	0.00208901	-	72.7	-5.10317	2540-56-9	Lineolic acids and derivatives	4.892	4.923	4.89	4.859	4.785	4.853	4.785	4.606
pos_4175	Artemorin	metab_4160	B(ii)	Terpenoids	Other terpenoids	C18	Secondary metabolite	-	-	HMDB0302701	M+H-H2O	C15H20O3	15.0067	C09345	pos	-	-	-	-	Lipids and lipid-like molecules	Prenol lipids	231.137	0.00225082	-	84.8	-4.52472	64845-92-7	Terpene lactones	4.31	4.32	4.22	4.206	4.07	4.217	4.193	4.066
pos_4342	5-Heneicosyl-1,3-benzenediol	metab_4324	B(ii)	Others	Others Phenols	C18	Others	-	-	HMDB0031035	M+Na	C27H48O2	14.3128	-	pos	-	-	-	-	Benzenoids	Phenols	427.355	0.00254799	-	36	0.810154	70110-59-7	Benzenediols	4.48	4.518	4.487	4.423	4.281	4.366	4.465	4.305
pos_4461	Stearidonic acid	metab_4443	B(ii)	Lipids	Fatty Acyls	C18	Primary metabolite	map00592;map01110	alpha-Linolenic acid metabolism;Biosynthesis of secondary metabolites	HMDB0006547;PW_C002804;LMFA01030357	M+H-H2O	C18H28O2	14.0418	C16300	pos	-	-	Metabolism;Metabolism	Lipid metabolism;Global and overview maps	Lipids and lipid-like molecules	Fatty Acyls	259.204	0.0160958	-	68.4	-4.60702	20290-75-9	Lineolic acids and derivatives	4.031	3.896	4.039	3.929	3.71	3.87	3.786	3.886
pos_4694	12,13-EpOME	metab_4675	B(ii)	Lipids	Fatty Acyls	C18	Primary metabolite	map01100;map00591	Metabolic pathways;Linoleic acid metabolism	HMDB0004702	M+H-H2O	C18H32O3	13.6054	C14826	pos	-	-	Metabolism;Metabolism	Global and overview maps;Lipid metabolism	Lipids and lipid-like molecules	Fatty Acyls	279.23	0.00138875	-	44.7	-4.72139	-	Fatty acids and conjugates	5.242	5.241	5.219	5.185	5.121	5.133	5.056	5.046
pos_4737	1,3-Dihydroxypropan-2-yl oleate	metab_4717	B(ii)	Lipids	Glycerolipids	C18	Primary metabolite	-	-	HMDB0011537;HMDB0247837	M+H	C21H40O4	13.4745	-	pos	-	-	-	-	Lipids and lipid-like molecules	Glycerolipids	357.298	0.00194716	-	53	-6.06032	-	Monoradylglycerols	4.312	4.208	3.959	4.251	4.446	4.539	4.767	4.618
pos_4769	Oryzalexin A	metab_4748	B(ii)	Terpenoids	Diterpenoids	C18	Secondary metabolite	-	-	HMDB0301859	M+H-H2O	C20H30O2	13.3698	C09148	pos	-	-	-	-	Lipids and lipid-like molecules	Prenol lipids	285.22	0.00434862	-	72.9	-5.08252	85394-31-6	Diterpenoids	3.666	3.51	3.31	3.503	4.123	3.523	4.147	4.163
pos_4775	5alpha-Dihydrodeoxycorticosterone	metab_4754	B(ii)	Steroids and steroid derivatives	Hydroxysteroids	C18	Secondary metabolite	-	-	LMST02030134;HMDB0060407	M+CH3OH+H	C21H32O3	13.347	C18040	pos	-	-	-	-	Lipids and lipid-like molecules	Steroids and steroid derivatives	365.267	0.00134038	-	77.3	-5.27884	298-36-2	Hydroxysteroids	4.633	4.652	4.629	4.664	4.349	4.574	4.604	4.479
pos_4972	13-L-Hydroperoxylinoleic acid	metab_4951	B(ii)	Lipids	Fatty Acyls	C18	Primary metabolite	map01100;map00591	Metabolic pathways;Linoleic acid metabolism	HMDB0003871	M+H-2H2O	C18H32O4	12.9095	C04717	pos	-	-	Metabolism;Metabolism	Global and overview maps;Lipid metabolism	Lipids and lipid-like molecules	Fatty Acyls	277.215	0.000583223	-	75.2	-4.21468	33964-75-9	Lineolic acids and derivatives	5.047	5.012	4.977	4.934	4.879	4.907	4.933	4.907
pos_5089	Choline Phosphate	metab_5067	B(i)	Others	Others	C18	Others	map01100;map00564	Metabolic pathways;Glycerophospholipid metabolism	HMDB0001565	M+	C5H15NO4P+	12.579	C00588	pos	-	-	Metabolism;Metabolism	Global and overview maps;Lipid metabolism	Organic nitrogen compounds	Organonitrogen compounds	184.072	0.00173803	95.5	-	-8.44271	107-73-3;3616-04-4	Quaternary ammonium salts	4.471	4.561	4.452	4.416	4.286	4.341	4.422	4.18
pos_5105	Stearic acid	metab_5083	B(ii)	Lipids	Fatty Acyls	C18	Primary metabolite	map01100;map01040;map00061	Metabolic pathways;Biosynthesis of unsaturated fatty acids;Fatty acid biosynthesis	LMFA01010018;HMDB0303351;HMDB0000827;HMDB0303352;PW_C000661	M+ACN+H	C18H36O2	12.5116	C01530	pos	Lipids	Fatty acids	Metabolism;Metabolism;Metabolism	Global and overview maps;Lipid metabolism;Lipid metabolism	Lipids and lipid-like molecules	Fatty Acyls	326.304	0.00120843	-	61.9	-5.3319	1957-11-04	Fatty acids and conjugates	3.557	3.618	3.694	3.638	3.72	3.886	3.978	4.037
pos_5125	11-HpODE	metab_5103	B(ii)	Lipids	Fatty Acyls	C18	Primary metabolite	map00591	Linoleic acid metabolism	LMFA02000115;HMDB0062281	M+H-2H2O	C18H32O4	12.4442	C07338	pos	-	-	Metabolism	Lipid metabolism	Lipids and lipid-like molecules	Fatty Acyls	277.215	0.000923534	-	71.5	-4.17159	-	Lineolic acids and derivatives	4.749	4.735	4.747	4.722	4.653	4.703	4.649	4.577
pos_5126	1-Acetoxy-2-hydroxy-16-heptadecyn-4-one	metab_5104	B(ii)	Lipids	Fatty Acyls	C18	Primary metabolite	-	-	LMFA05000595;HMDB0031007	M+H-2H2O	C19H32O4	12.4442	-	pos	-	-	-	-	Lipids and lipid-like molecules	Fatty Acyls	289.215	0.00307534	-	34.9	-4.23065	24607-10-1	Fatty alcohols	3.955	3.327	3.138	3.233	2.934	2.577	3.011	2.786
pos_5127	Capric acid	metab_5105	B(ii)	Lipids	Fatty Acyls	C18	Primary metabolite	map01100;map00061	Metabolic pathways;Fatty acid biosynthesis	PW_C000391;LMFA01010010;HMDB0000511	M+Na	C10H20O2	12.4442	C01571	pos	Lipids	Fatty acids	Metabolism;Metabolism	Global and overview maps;Lipid metabolism	Lipids and lipid-like molecules	Fatty Acyls	195.137	0.000604377	-	35.1	9.03097	334-48-5	Fatty acids and conjugates	4.339	4.302	4.309	4.304	4.146	4.249	4.202	3.997
pos_5132	3beta,7alpha-Dihydroxy-5-cholestenoate	metab_5110	B(ii)	Steroids and steroid derivatives	Other steroids	C18	Secondary metabolite	-	-	PW_C007981;HMDB0012454	M+ACN+Na	C27H44O4	12.3987	C17335	pos	-	-	-	-	Lipids and lipid-like molecules	Steroids and steroid derivatives	496.337	0.0216703	-	38.4	-5.63496	115538-84-6	Bile acids, alcohols and derivatives	4.575	4.669	4.541	4.58	4.745	4.894	4.802	4.857
pos_5175	Hypogeic acid	metab_5153	B(ii)	Lipids	Fatty Acyls	C18	Primary metabolite	-	-	LMFA01030808;HMDB0002186	M+Na	C16H30O2	12.2695	-	pos	-	-	-	-	Lipids and lipid-like molecules	Fatty Acyls	277.215	0.000287128	-	48.6	4.54129	2416-19-5	Fatty acids and conjugates	4.723	4.73	4.758	4.776	4.701	4.669	4.642	4.613
pos_5212	Traumatin	metab_5189	B(ii)	Lipids	Fatty Acyls	C18	Primary metabolite	map00592;map01110	alpha-Linolenic acid metabolism;Biosynthesis of secondary metabolites	HMDB0037326;LMFA01060093	M+Na	C12H20O3	12.0672	C16309	pos	-	-	Metabolism;Metabolism	Lipid metabolism;Global and overview maps	Lipids and lipid-like molecules	Fatty Acyls	235.132	0.000614436	-	39.6	6.41811	65410-38-0	Fatty acids and conjugates	4.538	4.437	3.899	4.571	3.559	3.658	2.909	3.057
pos_5259	17-Hydroxylinolenic acid	metab_5236	B(ii)	Lipids	Fatty Acyls	C18	Primary metabolite	map00592	alpha-Linolenic acid metabolism	HMDB0011108	M+H-H2O	C18H30O3	11.7147	C16346	pos	-	-	Metabolism	Lipid metabolism	Lipids and lipid-like molecules	Fatty Acyls	277.215	0.000713075	-	72.2	-4.29401	-	Lineolic acids and derivatives	4.822	4.865	4.844	4.862	4.815	4.802	4.71	4.725
pos_5279	Oryzalexin B	metab_5256	B(ii)	Terpenoids	Diterpenoids	C18	Secondary metabolite	-	-	HMDB0302100	M+NH4	C20H30O2	11.556	-	pos	-	-	-	-	Lipids and lipid-like molecules	Prenol lipids	320.257	0.00177242	-	41.2	-5.06549	-	Diterpenoids	4.032	4.059	4.059	3.903	3.922	3.947	3.861	3.827
pos_5322	Annosquamosin B	metab_5299	B(ii)	Terpenoids	Diterpenoids	C18	Secondary metabolite	-	-	HMDB0031379	M+H	C19H32O3	11.1394	-	pos	-	-	-	-	Lipids and lipid-like molecules	Prenol lipids	309.241	0.0021675	-	67.5	-5.10509	177742-56-2	Diterpenoids	3.676	3.501	3.612	3.548	3.576	3.965	4.059	3.921
pos_5375	Aflatoxin B2	metab_5352	B(ii)	Coumarins and derivatives	Coumarins and derivatives	C18	Secondary metabolite	map01100;map01110	Metabolic pathways;Biosynthesis of secondary metabolites	HMDB0035208	M+H	C17H14O6	10.7609	C16753	pos	-	-	Metabolism;Metabolism	Global and overview maps;Global and overview maps	Phenylpropanoids and polyketides	Coumarins and derivatives	315.085	0.00052467	-	71.1	-5.11568	7220-81-7	Furanocoumarins	4.713	4.563	4.542	4.564	3.902	4.385	4.417	3.574
pos_5395	Phytuberin	metab_5372	B(ii)	Terpenoids	Sesquiterpenoids	C18	Secondary metabolite	-	-	HMDB0035754	M+H-H2O	C17H26O4	10.6708	C09709	pos	-	-	-	-	Lipids and lipid-like molecules	Prenol lipids	277.179	0.00181342	-	31.4	-4.31758	37209-50-0	Sesquiterpenoids	4.037	3.985	3.972	3.805	3.794	3.779	3.706	3.804
pos_5428	20-Hydroxyeicosatetraenoic acid	metab_5405	B(ii)	Lipids	Fatty Acyls	C18	Primary metabolite	map00590;map01100	Arachidonic acid metabolism;Metabolic pathways	PW_C002614;HMDB0005998	M+H-H2O	C20H32O3	10.3763	C14748	pos	-	-	Metabolism;Metabolism	Lipid metabolism;Global and overview maps	Lipids and lipid-like molecules	Fatty Acyls	303.23	0.000857517	-	88.5	-4.38949	79551-86-3	Fatty acids and conjugates	4.199	4.135	4.152	4.188	4.072	4.07	4.141	3.97
pos_5438	Cinnamic acid	metab_5415	B(ii)	Phenolic acids and derivatives	Cinnamic acids and derivatives	C18	Secondary metabolite	-	-	HMDB0000930;HMDB0000567	M+H-H2O	C9H8O2	10.3161	C10438	pos	-	-	-	-	Phenylpropanoids and polyketides	Cinnamic acids and derivatives	131.049	0.0111855	-	50.1	-2.60289	102-94-3;140-10-3;621-82-9	Cinnamic acids	2.098	2.022	2.226	2.577	2.575	2.605	2.958	3.262
pos_5586	4-Hydroxycinnamic acid	metab_5563	B(ii)	Phenolic acids and derivatives	Cinnamic acids and derivatives	C18	Secondary metabolite	map01100;map01110;map00130;map00950;map00940;map00350	Metabolic pathways;Biosynthesis of secondary metabolites;Ubiquinone and other terpenoid-quinone biosynthesis;Isoquinoline alkaloid biosynthesis;Phenylpropanoid biosynthesis;Tyrosine metabolism	HMDB0030677;HMDB0003654;HMDB0002035	M+H-H2O	C9H8O3	8.3234	C00811;C06738;C02646	pos	-	-	Metabolism;Metabolism;Metabolism;Metabolism;Metabolism;Metabolism	Global and overview maps;Global and overview maps;Metabolism of cofactors and vitamins;Biosynthesis of other secondary metabolites;Biosynthesis of other secondary metabolites;Amino acid metabolism	Phenylpropanoids and polyketides	Cinnamic acids and derivatives	147.043	0.00176057	-	41.1	-3.61881	4501-31-9;501-98-4;20649-40-5;7400-08-0;501-98-4	Hydroxycinnamic acids and derivatives	4.226	4.206	4.154	4.095	3.898	4.086	3.808	3.389
pos_5591	CMP-N-trimethyl-2-aminoethylphosphonate	metab_5568	B(ii)	Carbohydrates and derivatives	Other carbohydrates	C18	Primary metabolite	map01100;map00440	Metabolic pathways;Phosphonate and phosphinate metabolism	HMDB0060072	M+ACN+H	C14H27N4O10P2+	8.2317	C05674	pos	-	-	Metabolism;Metabolism	Global and overview maps;Metabolism of other amino acids	Organic oxygen compounds	Organooxygen compounds	515.153	0.00259725	-	35.6	-2.77466	-	Carbohydrates and carbohydrate conjugates	4.166	4.14	4.2	4.136	4.015	4.092	4.066	3.928
pos_5599	Tectorigenin	metab_5576	B(ii)	Flavonoids	Isoflavones	C18	Secondary metabolite	-	-	LMPK12050385;HMDB0042024;MJDBOTE0000251	M+CH3OH+H	C16H12O6	8.0555	C10534	pos	-	-	-	-	Phenylpropanoids and polyketides	Isoflavonoids	333.095	0.00184487	-	50.3	-5.28991	548-77-6	Isoflav-2-enes	3.523	3.49	3.253	3.504	2.478	3.279	3.206	2.405
pos_5614	Hexyl glucoside	metab_5591	B(ii)	Lipids	Fatty Acyls	C18	Primary metabolite	-	-	HMDB0031688	M+H-2H2O	C12H24O6	7.9181	-	pos	-	-	-	-	Lipids and lipid-like molecules	Fatty Acyls	229.142	0.00017946	-	31.7	-3.90727	59080-45-4	Fatty acyl glycosides	4.45	4.476	4.422	4.427	4.33	4.329	4.331	4.345
pos_5690	Narirutin	metab_5667	B(ii)	Flavonoids	Flavonoid glycosides	C18	Secondary metabolite	-	-	LMPK12140236;HMDB0033740	M+H-2H2O	C27H32O14	7.0265	C09793	pos	-	-	-	-	Phenylpropanoids and polyketides	Flavonoids	545.163	0.00135944	-	43	-4.04563	14259-46-2	Flavonoid glycosides	4.687	4.765	4.731	4.647	4.603	4.643	4.543	4.556
pos_5710	Umbelliferone	metab_5687	B(i)	Coumarins and derivatives	Coumarins and derivatives	C18	Secondary metabolite	map01110;map00999	Biosynthesis of secondary metabolites;Biosynthesis of various plant secondary metabolites	HMDB0029865;MJDBOTE0000399	M+H	C9H6O3	6.8676	C09315	pos	-	-	Metabolism;Metabolism	Global and overview maps;Biosynthesis of other secondary metabolites	Phenylpropanoids and polyketides	Coumarins and derivatives	163.038	0.00109705	48	-	-4.19529	93-35-6	Hydroxycoumarins	3.705	3.597	3.824	3.728	3.512	3.521	3.518	3.495
pos_5780	Cyclokievitone	metab_5757	B(ii)	Flavonoids	Isoflavones	C18	Secondary metabolite	-	-	HMDB0033983;LMPK12050493	M+CH3OH+H	C20H18O6	6.3415	C10207	pos	-	-	-	-	Phenylpropanoids and polyketides	Isoflavonoids	387.142	0.00068913	-	60.7	-4.95945	74175-82-9	Isoflavans	3.94	3.819	3.882	3.851	3.708	3.813	3.757	3.519
pos_5801	Hesperidin	metab_5778	B(ii)	Flavonoids	Flavonoid glycosides	C18	Secondary metabolite	-	-	HMDB0003265;LMPK12140451	M+H-2H2O	C28H34O15	6.2269	C09755	pos	-	-	-	-	Phenylpropanoids and polyketides	Flavonoids	575.173	0.0011881	-	36.4	-4.64876	520-26-3	Flavonoid glycosides	4.379	4.561	4.524	4.387	4.265	4.327	4.319	4.231
pos_5880	(+)-Gallocatechin	metab_5857	B(ii)	Flavonoids	Flavanol	C18	Secondary metabolite	map00941;map01110	Flavonoid biosynthesis;Biosynthesis of secondary metabolites	HMDB0038365;LMPK12020002	M+H-H2O	C15H14O7	5.8132	C12127	pos	-	-	Metabolism;Metabolism	Biosynthesis of other secondary metabolites;Global and overview maps	Phenylpropanoids and polyketides	Flavonoids	289.069	6.90428e-05	-	40.5	-4.66826	970-73-0	Flavans	3.239	3.334	3.289	3.329	3.578	3.351	3.656	3.736
pos_6021	2-(3,4-Dihydroxyphenyl)-5,6-dihydroxy-7-methoxy-4H-1-benzopyran-4-one	metab_5997	B(ii)	Flavonoids	Flavones	C18	Secondary metabolite	-	-	HMDB0030804	M+H	C16H12O7	5.2635	C10119	pos	-	-	-	-	Phenylpropanoids and polyketides	Flavonoids	317.064	0.000643592	-	42	-4.70171	22384-63-0	O-methylated flavonoids	4.161	4.209	4.12	3.994	3.977	3.999	3.854	3.844
pos_6059	5-p-Coumaroylquinic acid	metab_6035	B(ii)	Phenolic acids and derivatives	Quinic acids and derivatives	C18	Secondary metabolite	map00940;map00941;map01110;map00945	Phenylpropanoid biosynthesis;Flavonoid biosynthesis;Biosynthesis of secondary metabolites;Stilbenoid, diarylheptanoid and gingerol biosynthesis	HMDB0301709	M+H	C16H18O8	5.1291	C12208	pos	-	-	Metabolism;Metabolism;Metabolism;Metabolism	Biosynthesis of other secondary metabolites;Biosynthesis of other secondary metabolites;Global and overview maps;Biosynthesis of other secondary metabolites	Organic oxygen compounds	Organooxygen compounds	339.106	0.00144816	-	64.1	-4.57705	-	Alcohols and polyols	4.868	4.873	4.918	4.784	4.657	4.784	4.703	4.538
pos_6113	D-Sedoheptulose 7-phosphate	metab_6089	B(ii)	Carbohydrates and derivatives	Other carbohydrates	C18	Primary metabolite	map01100;map01110;map01250;map01200;map00710;map01230;map00030	Metabolic pathways;Biosynthesis of secondary metabolites;Biosynthesis of nucleotide sugars;Carbon metabolism;Carbon fixation in photosynthetic organisms;Biosynthesis of amino acids;Pentose phosphate pathway	HMDB0001068;PW_C000843	2M+Na	C7H15O10P	4.971	C00281;C05382	pos	-	-	Metabolism;Metabolism;Metabolism;Metabolism;Metabolism;Metabolism;Metabolism	Global and overview maps;Global and overview maps;Global and overview maps;Global and overview maps;Energy metabolism;Global and overview maps;Carbohydrate metabolism	Organic oxygen compounds	Organooxygen compounds	603.074	0.000703885	-	34.6	7.42359	2646-35-7;89927-08-2	Carbohydrates and carbohydrate conjugates	4.223	4.318	4.171	4.162	4.591	4.395	4.404	4.733
pos_6493	7-Hydroxy-6-methoxy-alpha-pyrufuran	metab_6469	B(ii)	Tannins	Tannins	C18	Secondary metabolite	-	-	HMDB0041295	2M+H	C16H16O7	4.1094	-	pos	-	-	-	-	Phenylpropanoids and polyketides	Tannins	641.184	0.000896437	-	51	-4.46893	167278-45-7	Hydrolyzable tannins	4.963	5.094	5.016	4.947	5.248	5.056	5.091	5.176
pos_6581	(2RS,5RS)-(E)-2-(2-Phenylethenyl)-1,3-dioxan-5-ol	metab_6557	B(ii)	Others	Others	C18	Others	-	-	HMDB0031973	M+CH3OH+H	C12H14O3	3.9293	-	pos	-	-	-	-	Benzenoids	Benzene and substituted derivatives	239.127	0.00436207	-	31.3	-5.34717	87562-73-0	Styrenes	4.106	4.103	4.049	4.01	3.729	4.005	3.869	3.751
pos_6584	Carthamidin 6,7-diglucoside	metab_6560	B(ii)	Flavonoids	Flavonoid glycosides	C18	Secondary metabolite	-	-	HMDB0040125	M+ACN+Na	C27H32O16	3.9065	-	pos	-	-	-	-	Phenylpropanoids and polyketides	Flavonoids	676.181	0.000381149	-	49.5	-5.6601	-	Flavonoid glycosides	4.598	4.664	4.355	4.519	4.242	4.392	3.951	4.256
pos_6780	Riboflavin	metab_6755	B(ii)	Others	Pteridines and derivatives	C18	Others	map01100;map01110;map01240;map02010;map00190;map00740	Metabolic pathways;Biosynthesis of secondary metabolites;Biosynthesis of cofactors;ABC transporters;Oxidative phosphorylation;Riboflavin metabolism	PW_C000165;HMDB0247501;HMDB0000244;HMDB0001520;MJDBOTE0000812	M+H	C17H20N4O6	3.5106	C00255;C00061	pos	Vitamins and cofactors	Vitamins;Cofactors	Metabolism;Metabolism;Metabolism;Environmental Information Processing;Metabolism;Metabolism	Global and overview maps;Global and overview maps;Global and overview maps;Membrane transport;Energy metabolism;Metabolism of cofactors and vitamins	Organoheterocyclic compounds	Pteridines and derivatives	377.144	0.00245969	-	53.9	-4.70736	146-17-8;83-88-5	Alloxazines and isoalloxazines	5.231	5.26	5.184	5.086	5.03	5.058	5.059	5.012
pos_6853	Diosmetin-7-O-Rutinoside	metab_6828	B(i)	Flavonoids	Flavonoid glycosides	C18	Secondary metabolite	-	-	HMDB0029548;MJDBOTE0001469	M+H	C28H32O15	3.3317	C10039	pos	-	-	-	-	Phenylpropanoids and polyketides	Flavonoids	609.178	0.000465509	83.7	-	-4.98842	520-27-4	Flavonoid glycosides	5.496	5.601	5.646	5.743	6.101	5.931	6.27	5.986
pos_6881	Aucubin	metab_6856	B(ii)	Terpenoids	Other terpenoids	C18	Secondary metabolite	-	-	HMDB0036562;LMPR0102070006;MJDBOTE0001197	M+Na	C15H22O9	3.2454	C09771	pos	-	-	-	-	Lipids and lipid-like molecules	Prenol lipids	369.116	0.000736386	-	69	1.23442	479-98-1	Terpene glycosides	4.976	4.982	4.934	4.955	4.725	4.898	4.875	4.785
pos_6910	Emodin	metab_6885	B(i)	Quinones	Anthraquinones	C18	Secondary metabolite	-	-	LMPK13040008;HMDB0035214;MJDBOTE0001470	M+H	C15H10O5	3.1581	C10343	pos	-	-	-	-	Benzenoids	Anthracenes	271.058	0.000911136	56.6	-	-6.71861	518-82-1	Anthraquinones	4.407	4.351	4.364	4.328	4.313	4.132	4.179	4.283
pos_6926	Peonidin-3,5-O-di-Beta-Glucoside	metab_6901	B(i)	Flavonoids	Anthocyanins	C18	Secondary metabolite	-	-	-	M+	C28H33O16+	3.1134	-	pos	-	-	-	-	-	-	625.173	0.000362489	87.2	-	-6.1781	-	-	5.629	5.672	5.589	5.759	6.051	5.798	5.718	6.007
pos_6958	Isoorientin 2''-[feruloyl-(->6)-glucoside]	metab_6933	B(ii)	Flavonoids	Flavonoid glycosides	C18	Secondary metabolite	-	-	HMDB0032911	M+H-2H2O	C37H38O19	3.0472	-	pos	-	-	-	-	Lignans, neolignans and related compounds	Lignan glycosides	751.182	0.000393415	-	65.8	-6.66796	220948-75-4	Not Available	4.857	4.881	5.035	4.953	5.369	5.165	5.176	5.288
pos_6964	Kaempferol-3-O-rutinoside	metab_6939	B(i)	Flavonoids	Flavonoid glycosides	C18	Secondary metabolite	map01110;map00944	Biosynthesis of secondary metabolites;Flavone and flavonol biosynthesis	HMDB0037574	M+H	C27H30O15	3.0265	C21833	pos	-	-	Metabolism;Metabolism	Global and overview maps;Biosynthesis of other secondary metabolites	Phenylpropanoids and polyketides	Flavonoids	595.163	0.000946428	90.4	-	-5.11199	17650-84-9;17297-56-2	Flavonoid glycosides	5.883	6.089	6.18	6.155	6.554	6.327	6.585	6.42
pos_7111	(1R,2R,4R)-1,8-Epoxy-p-menthane-2,4-diol	metab_7084	B(ii)	Terpenoids	Monoterpenoids	C18	Secondary metabolite	-	-	HMDB0041545	M+Na	C10H18O3	2.5717	-	pos	-	-	-	-	Lipids and lipid-like molecules	Prenol lipids	209.116	0.000624992	-	32.8	8.28954	176896-61-0	Monoterpenoids	3.842	3.828	3.849	3.924	3.92	3.927	3.978	4.052
pos_7117	Beta-Guanidinopropionic acid	metab_7090	B(ii)	Others	Others	C18	Others	-	-	HMDB0013222	2M+ACN+H	C4H9N3O2	2.549	C03065	pos	-	-	-	-	Organic nitrogen compounds	Organonitrogen compounds	304.175	0.000890442	-	36.1	9.65684	-	Guanidines	4.428	4.295	4.436	4.324	4.239	4.291	4.26	4.112
pos_7177	5-Phenyl-1,3-oxazinane-2,4-dione	metab_7150	B(ii)	Others	Others	C18	Others	-	-	HMDB0060400;PW_C040533	M+H	C10H9NO3	2.3456	C16596	pos	-	-	-	-	Benzenoids	Benzene and substituted derivatives	192.065	0.00224805	-	64.4	-4.72612	-	Not Available	4.333	4.346	4.221	4.243	4.123	4.189	4.24	4.132
pos_7195	Leonuriside A	metab_7168	B(ii)	Carbohydrates and derivatives	Other carbohydrates	C18	Primary metabolite	-	-	HMDB0031721	M+Na	C14H20O9	2.279	-	pos	-	-	-	-	Organic oxygen compounds	Organooxygen compounds	355.098	0.000853793	-	41.4	-5.36873	121748-12-7	Carbohydrates and carbohydrate conjugates	3.909	3.961	4.273	4.179	4.193	4.385	4.502	4.531
pos_7338	Xanthine	metab_7311	B(i)	Others	Others	C18	Others	map01100;map01110;map01232;map00230;map00232	Metabolic pathways;Biosynthesis of secondary metabolites;Nucleotide metabolism;Purine metabolism;Caffeine metabolism	HMDB0000292;PW_C000198;MJDBOTE0000403	M+H	C5H4N4O2	1.6094	C00385	pos	-	-	Metabolism;Metabolism;Metabolism;Metabolism;Metabolism	Global and overview maps;Global and overview maps;Global and overview maps;Nucleotide metabolism;Biosynthesis of other secondary metabolites	Organoheterocyclic compounds	Imidazopyrimidines	153.04	0.00164621	53.4	-	-4.14335	69-89-6	Purines and purine derivatives	3.948	3.952	4.001	4.003	4.038	4.087	3.998	4.123
pos_7415	Adenosine	metab_7388	B(i)	Phenolic acids and derivatives	Benzoic acids and derivatives	C18	Secondary metabolite	map01100;map02010;map01232;map00230	Metabolic pathways;ABC transporters;Nucleotide metabolism;Purine metabolism	PW_C000034;HMDB0247583;HMDB0000050;MJDBOTE0000767	M+H	C10H13N5O4	1.0297	C00212	pos	Nucleic acids	Nucleosides	Metabolism;Environmental Information Processing;Metabolism;Metabolism	Global and overview maps;Membrane transport;Global and overview maps;Nucleotide metabolism	Nucleosides, nucleotides, and analogues	Purine nucleosides	268.103	0.000206902	98.3	-	-5.20407	58-61-7	Not Available	6.359	6.288	6.352	6.361	6.405	6.459	6.578	6.392
pos_7418	Xanthurenic Acid	metab_7391	B(i)	Others	Quinolines and derivatives	C18	Others	map00380	Tryptophan metabolism	HMDB0000881;PW_C000703;MJDBOTE0001103	M+H-H2O	C10H7NO4	1.0297	C02470	pos	-	-	Metabolism	Amino acid metabolism	Organoheterocyclic compounds	Quinolines and derivatives	188.033	0.000351012	53.1	-	-4.47073	59-00-7	Quinoline carboxylic acids	4.237	4.202	4.252	4.216	4.083	4.172	4.178	4.093
pos_7455	5-De-O-methyltoddanol	metab_7428	B(ii)	Coumarins and derivatives	Coumarins and derivatives	C18	Secondary metabolite	-	-	HMDB0041520	M+	C15H16O5	0.9453	-	pos	-	-	-	-	Phenylpropanoids and polyketides	Coumarins and derivatives	276.1	0.000740628	-	33.6	0.777671	126622-57-9	Hydroxycoumarins	4.493	4.417	4.486	4.274	4.096	4.095	4.302	4.295
pos_7692	2-Hydroxybutyric acid	metab_7663	B(ii)	Organic acids and derivatives	Organic acids and derivatives	C18	Secondary metabolite	map00640	Propanoate metabolism	HMDB0000008;PW_C000004	M+H-H2O	C4H8O3	0.5913	C05984	pos	-	-	Metabolism	Carbohydrate metabolism	Organic acids and derivatives	Hydroxy acids and derivatives	87.0443	0.000974893	-	31.5	2.69456	600-15-7;3347-90-8	Alpha hydroxy acids and derivatives	4.68	4.476	4.718	4.652	4.848	4.952	5.113	4.889
pos_7730	Pipecolic Acid	metab_7700	B(i)	Amino acids and derivatives	Alpha-amino acids	C18	Primary metabolite	map01100;map00960;map00310;map01110	Metabolic pathways;Tropane, piperidine and pyridine alkaloid biosynthesis;Lysine degradation;Biosynthesis of secondary metabolites	HMDB0000716;HMDB0000070;MJDBOTE0000664	M+NH4	C6H11NO2	0.5099	C00408	pos	-	-	Metabolism;Metabolism;Metabolism;Metabolism	Global and overview maps;Biosynthesis of other secondary metabolites;Amino acid metabolism;Global and overview maps	Organic acids and derivatives	Carboxylic acids and derivatives	147.112	0.00787811	81.3	-	-5.62216	535-75-1;3105-95-1	Amino acids, peptides, and analogues	3.728	3.562	3.66	3.59	3.664	3.824	3.881	3.934
neg_53	Perilloside B	metab_7907	B(ii)	Terpenoids	Other terpenoids	C18	Secondary metabolite	-	-	HMDB0040465	M-H, M+Cl, M+FA-H	C16H24O7	3.7994	-	neg	-	-	-	-	Lipids and lipid-like molecules	Prenol lipids	327.144	0.00167475	-	33.6	-1.81708	-	Terpene glycosides	3.893	3.831	4.151	4.139	4.225	4.388	4.638	4.54
neg_72	2-Feruloyl-1-sinapoylgentiobiose	metab_7926	B(ii)	Phenolic acids and derivatives	Cinnamic acids and derivatives	C18	Secondary metabolite	-	-	HMDB0030334	M-H, M+Cl, M+Na-2H	C33H40O18	4.7359	-	neg	-	-	-	-	Phenylpropanoids and polyketides	Cinnamic acids and derivatives	723.212	0.00304041	-	79.8	-2.60071	-	Hydroxycinnamic acids and derivatives	6.352	6.234	6.351	6.151	5.871	6.182	6.049	5.859
neg_86	2,4',5,7-Tetrahydroxyflavanone	metab_7940	B(ii)	Flavonoids	Flavones	C18	Secondary metabolite	-	-	HMDB0040314	M-H, 2M-H, M+Cl	C15H12O6	5.8213	-	neg	-	-	-	-	Phenylpropanoids and polyketides	Flavonoids	287.055	0.000313457	-	45.3	-2.41738	58124-18-8	Hydroxyflavonoids	4.927	5.058	4.928	4.934	5.231	5.003	5.296	5.363
neg_108	(S)-Nerolidol 3-O-[a-L-rhamnopyranosyl-(1->4)-a-L-rhamnopyranosyl-(1->6)-b-D-glucopyranoside]	metab_7962	B(ii)	Carbohydrates and derivatives	Oligosaccharides	C18	Primary metabolite	-	-	HMDB0040846	M-H, M+FA-H, M+Cl	C33H56O14	12.592	-	neg	-	-	-	-	Organic oxygen compounds	Organooxygen compounds	721.363	0.00657499	-	52.8	-2.65501	130466-33-0	Carbohydrates and carbohydrate conjugates	4.079	4.05	4.261	4.217	4.254	4.585	4.485	4.611
neg_113	Gingerglycolipid C	metab_7967	B(ii)	Lipids	Glycerolipids	C18	Primary metabolite	-	-	LMGL04010018;HMDB0041095	M-H, M+FA-H, M+Cl	C33H60O14	13.4643	-	neg	-	-	-	-	Lipids and lipid-like molecules	Glycerolipids	725.394	0.00188009	-	94.1	-3.201	35949-86-1	Glycosylglycerols	4.77	4.592	4.31	4.617	4.835	4.836	5.14	5.179
neg_231	Afzelechin 7-apioside	metab_8085	B(ii)	Flavonoids	Flavanol	C18	Secondary metabolite	-	-	HMDB0030824	M+Na-2H, M+K-2H	C20H22O9	0.9432	-	neg	-	-	-	-	Phenylpropanoids and polyketides	Flavonoids	443.074	0.00261096	-	41.1	-2.72667	114590-44-2	Flavans	4.054	3.977	4.329	3.943	4.325	4.363	4.362	4.41
neg_295	3'-Glucosyl-2',4',6'-trihydroxyacetophenone	metab_8149	B(ii)	Carbohydrates and derivatives	Other carbohydrates	C18	Primary metabolite	-	-	HMDB0040621	M-H, M+Cl	C14H18O9	2.2487	-	neg	-	-	-	-	Organic oxygen compounds	Organooxygen compounds	329.087	0.00113912	-	63.2	-2.12542	88885-07-8	Carbohydrates and carbohydrate conjugates	4.785	4.658	4.893	4.823	4.837	4.982	5.009	5.038
neg_296	Solerol	metab_8150	B(ii)	Others	Lactones	C18	Others	-	-	HMDB0002173	M-H, M+Na-2H	C6H10O4	2.2749	-	neg	-	-	-	-	Organoheterocyclic compounds	Lactones	167.034	0.00103288	-	55.7	7.47594	27610-27-1	Not Available	4.053	3.988	4.207	4.119	4.171	4.314	4.312	4.348
neg_427	Kuwanon L	metab_8281	B(ii)	Flavonoids	Flavanone	C18	Secondary metabolite	-	-	HMDB0030121	M-H2O-H, M-H	C35H30O11	3.3169	-	neg	-	-	-	-	Phenylpropanoids and polyketides	Flavonoids	625.176	0.000256656	-	38.1	7.06337	88524-65-6	Flavans	4.787	4.851	4.962	5.039	5.387	5.215	5.586	5.267
neg_460	Coniferin	metab_8314	B(ii)	Carbohydrates and derivatives	Other carbohydrates	C18	Primary metabolite	map00940;map01110	Phenylpropanoid biosynthesis;Biosynthesis of secondary metabolites	HMDB0013682	M-H, M+Cl	C16H22O8	3.5717	C00761	neg	-	-	Metabolism;Metabolism	Biosynthesis of other secondary metabolites;Global and overview maps	Organic oxygen compounds	Organooxygen compounds	341.123	0.000887746	-	51.1	-2.66322	531-29-3;124151-33-3	Carbohydrates and carbohydrate conjugates	3.373	3.301	3.601	3.506	3.41	4.363	4.775	4.235
neg_463	(-)-erythro-Anethole glycol 2-glucoside	metab_8317	B(ii)	Carbohydrates and derivatives	Glucosides	C18	Primary metabolite	-	-	HMDB0033067	M-H, M+Cl	C16H24O8	3.5268	-	neg	-	-	-	-	Organic oxygen compounds	Organooxygen compounds	343.139	0.000286554	-	43.2	-2.3186	217973-39-2	Carbohydrates and carbohydrate conjugates	4.292	4.361	4.526	4.464	4.626	4.823	5.324	4.966
neg_475	Eriodictyol 7-(6-galloylglucoside)	metab_8329	B(ii)	Flavonoids	Flavonoid glycosides	C18	Secondary metabolite	-	-	HMDB0039921	M-H2O-H, M-H	C28H26O15	3.6625	-	neg	-	-	-	-	Phenylpropanoids and polyketides	Flavonoids	583.108	0.000299792	-	61.2	-2.2905	-	Flavonoid glycosides	4.792	4.811	4.8	4.787	4.943	4.94	4.867	4.939
neg_489	6-Feruloylglucose 2,3,4-trihydroxy-3-methylbutylglycoside	metab_8343	B(ii)	Lipids	Fatty Acyls	C18	Primary metabolite	-	-	HMDB0036214	M-H, M+Cl	C21H30O12	3.7534	-	neg	-	-	-	-	Lipids and lipid-like molecules	Fatty Acyls	473.165	0.000705274	-	47.6	-2.39571	257939-69-8	Fatty acyl glycosides	4.374	4.447	4.269	4.229	4.019	4.21	4.01	3.931
neg_498	Ethyl gallate	metab_8352	B(ii)	Phenolic acids and derivatives	Benzoic acids and derivatives	C18	Secondary metabolite	-	-	HMDB0033836	M-H2O-H, M+Na-2H	C9H10O5	3.8223	-	neg	-	-	-	-	Benzenoids	Benzene and substituted derivatives	219.029	0.000524358	-	40.1	7.33231	831-61-8	Benzoic acids and derivatives	3.804	3.874	3.878	3.886	3.96	4.037	3.952	3.872
neg_777	1-Sinapoyl-2,2'-diferuloylgentiobiose	metab_8631	B(ii)	Phenolic acids and derivatives	Cinnamic acids and derivatives	C18	Secondary metabolite	-	-	HMDB0301721	M-H, M+Cl	C43H48O21	7.039	-	neg	-	-	-	-	Phenylpropanoids and polyketides	Cinnamic acids and derivatives	899.26	0.00210511	-	85.5	-2.1588	-	Hydroxycinnamic acids and derivatives	4.774	4.79	4.673	4.804	4.65	4.709	4.588	4.577
neg_1278	Chrysoobtusin	metab_9132	B(ii)	Quinones	Anthraquinones	C18	Secondary metabolite	-	-	HMDB0034218	M-H2O-H, M+Na-2H	C19H18O7	0.6415	C17669	neg	-	-	-	-	Benzenoids	Anthracenes	379.081	0.00106547	-	73.3	4.27553	70588-06-6	Anthraquinones	6.892	6.87	6.821	6.907	6.753	6.761	6.855	6.679
neg_1292	Melibiose	metab_9146	B(ii)	Carbohydrates and derivatives	Glucosides	C18	Primary metabolite	map01100;map02010;map00052	Metabolic pathways;ABC transporters;Galactose metabolism	PW_C000033;HMDB0259486;HMDB0000048	M-H2O-H, M-H	C12H22O11	0.68	C05402	neg	Carbohydrates	Oligosaccharides	Metabolism;Environmental Information Processing;Metabolism	Global and overview maps;Membrane transport;Carbohydrate metabolism	Lipids and lipid-like molecules	Fatty Acyls	341.108	0.000727833	-	89.5	-3.18906	585-99-9;13299-20-2	Fatty acyl glycosides	7.042	7.042	6.944	6.943	6.861	6.92	6.898	6.858
neg_1398	Cytidine	metab_9252	B(ii)	Nucleotides and derivatives	Nucleotides and derivatives	C18	Primary metabolite	map00240;map01100;map02010;map01232	Pyrimidine metabolism;Metabolic pathways;ABC transporters;Nucleotide metabolism	HMDB0248553;PW_C000061;HMDB0000089;MJDBOTE0000789	M-H	C9H13N3O5	0.603	C00475	neg	Nucleic acids	Nucleosides	Metabolism;Metabolism;Environmental Information Processing;Metabolism	Nucleotide metabolism;Global and overview maps;Membrane transport;Global and overview maps	Nucleosides, nucleotides, and analogues	Pyrimidine nucleosides	242.079	0.00653109	-	35.7	2.74474	65-46-3	Not Available	5.894	5.809	5.805	5.716	5.649	5.744	5.683	5.71
neg_1429	Citric Acid	metab_9283	B(i)	Organic acids and derivatives	Organic acids and derivatives	C18	Secondary metabolite	map01100;map00630;map01110;map01240;map01210;map01200;map01230;map00250;map00020	Metabolic pathways;Glyoxylate and dicarboxylate metabolism;Biosynthesis of secondary metabolites;Biosynthesis of cofactors;2-Oxocarboxylic acid metabolism;Carbon metabolism;Biosynthesis of amino acids;Alanine, aspartate and glutamate metabolism;Citrate cycle (TCA cycle)	PW_C000063;HMDB0000094;MJDBNL00000139	M-H	C6H8O7	0.6604	C00158	neg	Organic acids	Carboxylic acids	Metabolism;Metabolism;Metabolism;Metabolism;Metabolism;Metabolism;Metabolism;Metabolism;Metabolism	Global and overview maps;Carbohydrate metabolism;Global and overview maps;Global and overview maps;Global and overview maps;Global and overview maps;Global and overview maps;Amino acid metabolism;Carbohydrate metabolism	Organic acids and derivatives	Carboxylic acids and derivatives	191.018	0.00140985	91	-	-6.44827	77-92-9	Tricarboxylic acids and derivatives	5.814	5.838	6.036	5.854	6.093	6.01	5.993	6.115
neg_1444	(S)-3-Sulfonatolactate	metab_9298	B(ii)	Organic acids and derivatives	Organic acids and derivatives	C18	Secondary metabolite	map01100;map00270	Metabolic pathways;Cysteine and methionine metabolism	HMDB0060176	M-H	C3H6O6S	0.7239	C11499	neg	-	-	Metabolism;Metabolism	Global and overview maps;Amino acid metabolism	Organic acids and derivatives	Hydroxy acids and derivatives	168.98	0.00160176	-	58.5	-7.88688	-	Alpha hydroxy acids and derivatives	3.756	3.728	3.861	4.015	4.058	4.066	3.987	4.022
neg_1451	Galactinol	metab_9305	B(i)	Carbohydrates and derivatives	Glucosides	C18	Primary metabolite	map01100;map00052	Metabolic pathways;Galactose metabolism	HMDB0005826;PW_C002585	M+FA-H	C12H22O11	0.7239	C01235	neg	-	-	Metabolism;Metabolism	Global and overview maps;Carbohydrate metabolism	Organic oxygen compounds	Organooxygen compounds	387.113	0.000852931	98.8	-	-3.45309	3687-64-7	Carbohydrates and carbohydrate conjugates	6.422	6.425	6.318	6.299	6.216	6.274	6.256	6.213
neg_1460	4-maleyl-acetoacetate	metab_9314	B(ii)	Organic acids and derivatives	Organic acids and derivatives	C18	Secondary metabolite	-	-	HMDB0304184	2M+FA-H	C8H6O6-2	0.743	-	neg	-	-	-	-	Organic acids and derivatives	Keto acids and derivatives	441.033	0.00113507	-	32	3.96788	-	Medium-chain keto acids and derivatives	4.871	4.865	4.723	4.831	4.623	4.756	4.723	4.663
neg_1464	1-Nitro-7-glutathionyl-8-hydroxy-7,8-dihydronaphthalene	metab_9318	B(ii)	Amino acids and derivatives	Oligopeptides	C18	Primary metabolite	-	-	HMDB0060329	M+FA-H	C20H24N4O9S	0.743	C14804	neg	-	-	-	-	Benzenoids	Naphthalenes	541.12	0.00139293	-	60.4	-9.28663	-	Not Available	5.005	4.854	5.099	4.975	5.165	5.184	5.06	5.232
neg_1799	Raphanatin	metab_9653	B(ii)	Carbohydrates and derivatives	Other carbohydrates	C18	Primary metabolite	-	-	HMDB0032000	M-H	C16H23N5O6	2.4304	-	neg	-	-	-	-	Organic oxygen compounds	Organooxygen compounds	380.155	0.000731629	-	59.8	-5.91971	38165-56-9	Carbohydrates and carbohydrate conjugates	4.944	4.961	5.065	4.896	4.757	4.786	4.858	4.836
neg_1826	Ilicifolinoside A	metab_9680	B(ii)	Lipids	Fatty Acyls	C18	Primary metabolite	-	-	HMDB0041186	M+FA-H	C11H20O7	2.5172	-	neg	-	-	-	-	Lipids and lipid-like molecules	Fatty Acyls	309.119	0.00217752	-	42.7	-2.15372	-	Fatty acyl glycosides	4.153	4.146	4.065	4.138	3.94	3.996	4.055	4.047
neg_1992	Kaempferol-3-O-Glucoside-3''-Rhamnoside	metab_9846	B(i)	Flavonoids	Flavonoid glycosides	C18	Secondary metabolite	-	-	-	M-H	C27H30O15	3.0218	-	neg	-	-	-	-	-	-	593.15	0.00132937	74.4	-	-2.47431	-	-	5.305	5.476	5.566	5.583	5.919	5.736	6.015	5.782
neg_1993	3,4,5-trihydroxy-6-{4-[(E)-2-(3-hydroxy-5-{[3,4,5-trihydroxy-6-(hydroxymethyl)oxan-2-yl]oxy}phenyl)ethenyl]phenoxy}oxane-2-carboxylic acid	metab_9847	B(ii)	Stilbenes	Stilbenes	C18	Secondary metabolite	-	-	HMDB0128507	M+FA-H	C26H30O14	3.0218	-	neg	-	-	-	-	Phenylpropanoids and polyketides	Stilbenes	611.16	0.00107297	-	58.3	-2.7962	-	Stilbene glycosides	5.206	5.378	5.479	5.491	5.843	5.631	5.899	5.698
neg_2053	1H-Imidazole-4-carboxamide, 5-amino-1-(5-O-phosphono-beta-D-ribofuranosyl)-	metab_9907	B(ii)	Nucleotides and derivatives	Nucleotides and derivatives	C18	Primary metabolite	-	-	HMDB0248071	M+FA-H	C9H15N4O8P	3.1595	-	neg	-	-	-	-	Nucleosides, nucleotides, and analogues	Imidazole ribonucleosides and ribonucleotides	383.061	0.00476505	-	32.7	-0.357944	-	1-ribosyl-imidazolecarboxamides	3.55	3.393	3.675	3.744	3.754	3.88	4.014	4.173
neg_2143	Terephthalic Acid	metab_9997	B(i)	Phenolic acids and derivatives	Benzoic acids and derivatives	C18	Secondary metabolite	map01100	Metabolic pathways	HMDB0002428;MJDBOTE0000641	M-H	C8H6O4	3.3621	C06337	neg	-	-	Metabolism	Global and overview maps	Benzenoids	Benzene and substituted derivatives	165.018	0.000955861	68.6	-	-8.02601	100-21-0	Benzoic acids and derivatives	4.657	4.678	4.791	4.723	4.847	4.83	4.774	4.802
neg_2215	5-Hydroxyvalproic acid	metab_10069	B(ii)	Lipids	Fatty Acyls	C18	Primary metabolite	-	-	HMDB0013898;PW_C008640	M+Na-2H	C8H16O3	3.5268	C16650	neg	-	-	-	-	Lipids and lipid-like molecules	Fatty Acyls	181.086	0.00537011	-	37.8	6.84019	53660-23-4	Fatty acids and conjugates	3.357	3.398	3.572	3.54	3.635	3.857	4.387	3.964
neg_2233	Stachyoside A	metab_10087	B(ii)	Terpenoids	Other terpenoids	C18	Secondary metabolite	-	-	HMDB0039092	M+Na-2H	C21H34O15	3.5492	-	neg	-	-	-	-	Lipids and lipid-like molecules	Prenol lipids	547.166	0.000778172	-	85.1	2.20301	131862-10-7	Terpene glycosides	5.839	5.773	5.689	5.767	5.468	5.617	5.632	5.437
neg_2254	Gentisein	metab_10108	B(ii)	Others	Benzopyrans	C18	Others	-	-	HMDB0029463	M+FA-H	C13H8O5	3.5939	C10065	neg	-	-	-	-	Organoheterocyclic compounds	Benzopyrans	289.035	0.00238261	-	47.3	-2.45612	529-49-7	1-benzopyrans	3.731	3.939	4.03	4.065	4.328	4.173	4.008	4.283
neg_2352	Schaftoside	metab_10204	B(i)	Flavonoids	Flavonoid glycosides	C18	Secondary metabolite	-	-	HMDB0033571;LMPK12110207;MJDBOTE0001262	M-H	C26H28O14	3.7994	C10181	neg	-	-	-	-	Phenylpropanoids and polyketides	Flavonoids	563.139	0.000812526	83.9	-	-2.24316	207461-10-7;51938-32-0	Flavonoid glycosides	5.431	5.292	5.254	5.266	5.132	5.235	5.148	5.03
neg_2373	3-Phenylpropyl acetate	metab_10225	B(ii)	Others	Others	C18	Others	-	-	HMDB0033386	M+FA-H	C11H14O2	3.8654	C17663	neg	-	-	-	-	Benzenoids	Benzene and substituted derivatives	223.097	0.0017401	-	54.1	-5.15972	122-72-5	Not Available	3.678	3.751	3.542	3.661	3.399	3.514	3.619	3.38
neg_2408	Gamma-delta-Dioxovaleric acid	metab_10260	B(ii)	Organic acids and derivatives	Organic acids and derivatives	C18	Secondary metabolite	map00860	Porphyrin metabolism	HMDB0013233	M+Na-2H	C5H6O4	3.9382	C02800	neg	-	-	Metabolism	Metabolism of cofactors and vitamins	Organic acids and derivatives	Keto acids and derivatives	151.002	0.00154547	-	46.5	8.304	-	Gamma-keto acids and derivatives	3.898	3.917	3.928	3.935	4.05	4.033	4.061	4.046
neg_2409	Patulin	metab_10261	B(i)	Others	Others	C18	Others	-	-	HMDB0034299	M-H	C7H6O4	3.9382	C16748	neg	-	-	-	-	Organoheterocyclic compounds	Pyrans	153.018	0.00133617	66.6	-	-8.98685	149-29-1	Not Available	5.526	5.524	5.536	5.502	5.587	5.616	5.645	5.586
neg_2429	6-Heptenyl glucosinolate	metab_10281	B(ii)	Carbohydrates and derivatives	Glucosides	C18	Primary metabolite	-	-	HMDB0038425	M+Na-2H	C14H25NO9S2	3.9839	-	neg	-	-	-	-	Organic oxygen compounds	Organooxygen compounds	436.07	0.00158859	-	32.4	-4.50918	-	Carbohydrates and carbohydrate conjugates	4.076	4.228	4.248	4.311	4.408	4.41	4.514	4.47
neg_2436	Maleylacetoacetic acid	metab_10288	B(ii)	Organic acids and derivatives	Organic acids and derivatives	C18	Secondary metabolite	map01100;map00350	Metabolic pathways;Tyrosine metabolism	PW_C001376;HMDB0002052;LMFA01170114	M+Na-2H	C8H8O6	4.0048	C01036	neg	-	-	Metabolism;Metabolism	Global and overview maps;Amino acid metabolism	Organic acids and derivatives	Keto acids and derivatives	221.008	0.000278947	-	50.1	7.29791	5698-52-2	Medium-chain keto acids and derivatives	4.475	4.618	4.674	4.615	4.962	4.732	4.672	4.907
neg_2453	4-Hydroxyvalproic acid	metab_10305	B(ii)	Lipids	Fatty Acyls	C18	Primary metabolite	-	-	HMDB0013900;PW_C008642;LMFA01050496	M+Na-2H	C8H16O3	4.0511	C16649	neg	-	-	-	-	Lipids and lipid-like molecules	Fatty Acyls	181.086	0.00104711	-	47.8	7.07991	60113-82-8	Fatty acids and conjugates	4.172	4.23	4.22	4.247	4.461	4.321	4.392	4.494
neg_2463	6-Epi-7-isocucurbic acid glucoside	metab_10315	B(ii)	Lipids	Fatty Acyls	C18	Primary metabolite	-	-	HMDB0029782	M+Na-2H	C18H30O8	4.0743	-	neg	-	-	-	-	Lipids and lipid-like molecules	Fatty Acyls	395.17	0.00090882	-	49.4	3.54467	176486-13-8	Fatty acyl glycosides	3.674	3.559	3.651	3.484	3.438	3.511	3.496	3.354
neg_2578	1-O-Caffeoylglucose	metab_10430	B(ii)	Phenolic acids and derivatives	Cinnamic acids and derivatives	C18	Secondary metabolite	-	-	HMDB0036937	M+Na-2H	C15H18O9	4.3426	C10433	neg	-	-	-	-	Phenylpropanoids and polyketides	Cinnamic acids and derivatives	363.071	0.00490226	-	43.2	4.78897	14364-08-0	Hydroxycinnamic acids and derivatives	3.633	3.658	3.563	3.455	3.661	3.906	3.907	3.715
neg_2887	Gibberellin A7	metab_10739	B(ii)	Terpenoids	Diterpenoids	C18	Secondary metabolite	map00904;map01110	Diterpenoid biosynthesis;Biosynthesis of secondary metabolites	HMDB0303475;LMPR0104170024	M+FA-H	C19H22O5	5.0819	C11867	neg	-	-	Metabolism;Metabolism	Metabolism of terpenoids and polyketides;Global and overview maps	Lipids and lipid-like molecules	Prenol lipids	375.144	0.000444813	-	30.4	-2.83614	510-75-8	Diterpenoids	3.969	3.922	3.943	3.863	3.796	3.895	3.691	3.547
neg_3065	3,5-Digalloylepicatechin	metab_10917	B(ii)	Flavonoids	Flavanol	C18	Secondary metabolite	-	-	HMDB0030665	M+Na-2H	C29H22O14	5.7407	-	neg	-	-	-	-	Phenylpropanoids and polyketides	Flavonoids	615.077	0.00335315	-	49.5	1.86759	37484-74-5	O-methylated flavonoids	4.663	4.719	4.711	4.7	5.086	4.833	4.953	5.14
neg_3432	Gomphidic acid	metab_11282	B(ii)	Others	Others Phenols	C18	Others	-	-	HMDB0033542	M+Na-2H	C18H12O9	10.5389	-	neg	-	-	-	-	Benzenoids	Phenols	393.024	0.000304233	-	66.6	4.32182	25328-77-2	Benzenetriols and derivatives	5.467	5.409	5.422	5.394	5.273	5.303	5.343	5.121
neg_3494	(all-Z)-8,11,14-Heptadecatrienal	metab_11344	B(ii)	Lipids	Fatty Acyls	C18	Primary metabolite	map00592	alpha-Linolenic acid metabolism	HMDB0041333	M+FA-H	C17H28O	11.7675	C16343	neg	-	-	Metabolism	Lipid metabolism	Lipids and lipid-like molecules	Fatty Acyls	293.212	0.00149009	-	64	-2.57414	56797-44-5	Fatty aldehydes	4.678	4.632	4.662	4.674	4.502	4.578	4.495	4.57
neg_3824	Vamonolide	metab_11671	B(ii)	Steroids and steroid derivatives	Steroid lactones	C18	Secondary metabolite	-	-	HMDB0037379	M-H	C28H40O6	13.7264	-	neg	-	-	-	-	Lipids and lipid-like molecules	Steroids and steroid derivatives	471.274	0.00448727	-	42.9	-2.75247	114332-66-0	Steroid lactones	4.662	4.558	4.574	4.538	4.485	4.438	4.503	4.274
neg_3977	N-Hexadecanoylpyrrolidine	metab_11822	B(ii)	Others	Pyrrolidines	C18	Others	-	-	HMDB0032740	M+FA-H	C20H39NO	14.3562	-	neg	-	-	-	-	Organoheterocyclic compounds	Pyrrolidines	354.3	0.000948205	-	57.1	-3.42416	70974-48-0	N-acylpyrrolidines	3.53	3.662	3.428	3.409	3.438	3.149	3.174	3.072
neg_4028	Gpa(2:0/16:0)	metab_11872	B(i)	-	-	C18	-	-	-	-	M-H	C21H41O8P	14.6313	-	neg	-	-	-	-	-	-	451.245	0.00709619	60.8	-	-2.86546	-	-	4.743	4.717	4.706	4.657	4.453	4.511	4.536	4.363
neg_4108	(6beta,7alpha,12beta,13beta)-7-Hydroxy-11,16-dioxo-8,14-apianadien-22,6-olide	metab_11950	B(ii)	Terpenoids	Other terpenoids	C18	Secondary metabolite	-	-	HMDB0031380	M-H	C23H28O5	15.353	-	neg	-	-	-	-	Lipids and lipid-like molecules	Prenol lipids	383.188	0.00289163	-	48.3	5.12703	403613-16-1	Terpene lactones	5.448	5.435	5.421	5.457	5.322	5.41	5.24	5.34
neg_4421	7,12-Dihydroxy-3,11,15,23-tetraoxolanost-8-en-26-oic acid	metab_12261	B(ii)	Terpenoids	Triterpenoids	C18	Secondary metabolite	-	-	HMDB0033023	M+Na-2H	C30H42O8	15.3632	-	neg	-	-	-	-	Organic oxygen compounds	Organooxygen compounds	551.259	0.0358713	-	59.7	-6.18419	97653-94-6	Carbohydrates and carbohydrate conjugates	4.598	4.683	4.552	4.374	4.172	4.385	4.444	4.294
neg_5119	Squamostanal A	metab_12949	B(ii)	Lipids	Fatty Acyls	C18	Primary metabolite	-	-	HMDB0029969	M-H2O-H	C18H30O3	12.8311	-	neg	-	-	-	-	Lipids and lipid-like molecules	Fatty Acyls	275.201	0.00273235	-	31.1	-2.3362	156764-90-8	Fatty alcohols	4.019	4.105	4.085	4.068	3.928	4.01	3.857	3.78
neg_5150	(S)-Nerolidol 3-O-[a-L-Rhamnopyranosyl-(1->4)-a-L-rhamnopyranosyl-(1->2)-b-D-glucopyranoside]	metab_12979	B(ii)	Carbohydrates and derivatives	Oligosaccharides	C18	Primary metabolite	-	-	HMDB0040845	M+FA-H	C33H56O14	12.7223	-	neg	-	-	-	-	Organic oxygen compounds	Organooxygen compounds	721.363	0.00955491	-	50.2	-2.78676	-	Carbohydrates and carbohydrate conjugates	3.537	3.603	3.7	3.645	3.969	4.073	4.143	4.127
neg_5224	5,8,12-Trihydroxy-9-octadecenoic acid	metab_13052	B(ii)	Lipids	Fatty Acyls	C18	Primary metabolite	-	-	LMFA01050543;HMDB0030936;LMFA02000221	M-H2O-H	C18H34O5	12.4355	-	neg	-	-	-	-	Lipids and lipid-like molecules	Fatty Acyls	311.222	0.0017095	-	43.3	-2.1502	-	Fatty acids and conjugates	4.931	4.898	4.93	4.945	4.715	4.893	4.85	4.712
neg_5289	6-Hydroxy-4,6-dimethyl-3-hepten-2-one	metab_13117	B(ii)	Others	Alcohols and derivatives	C18	Others	-	-	HMDB0039736	2M-H	C9H16O2	11.7675	-	neg	-	-	-	-	Organic oxygen compounds	Organooxygen compounds	311.222	0.00113209	-	32.9	-2.24284	83348-17-8	Alcohols and polyols	4.721	4.692	4.741	4.752	4.597	4.648	4.576	4.646
neg_5395	9,10,13-Trihydroxystearic acid	metab_13223	B(ii)	Lipids	Fatty Acyls	C18	Primary metabolite	-	-	HMDB0030935	M-H2O-H	C18H36O5	10.0557	-	neg	-	-	-	-	Lipids and lipid-like molecules	Fatty Acyls	313.238	0.00445897	-	48.4	-1.96955	50439-74-2	Fatty acids and conjugates	4.085	4.113	3.853	3.99	3.75	3.81	3.67	3.651
neg_5510	2-Keto-3-deoxy-6-phosphogluconic acid	metab_13338	B(ii)	Organic acids and derivatives	Organic acids and derivatives	C18	Secondary metabolite	map01100;map00030;map01200	Metabolic pathways;Pentose phosphate pathway;Carbon metabolism	HMDB0001376	M+FA-H	C6H11O9P	8.5416	C04442	neg	-	-	Metabolism;Metabolism;Metabolism	Global and overview maps;Carbohydrate metabolism;Global and overview maps	Organic acids and derivatives	Keto acids and derivatives	303.014	0.00148515	-	79.8	6.21367	27244-54-8	Medium-chain keto acids and derivatives	4.788	4.74	4.79	4.78	4.738	4.697	4.592	4.617
neg_5539	Nb-p-Coumaroyltryptamine	metab_13367	B(ii)	Phenolic acids and derivatives	Cinnamic acids and derivatives	C18	Secondary metabolite	-	-	HMDB0041518	M-H	C19H18N2O2	8.0266	-	neg	-	-	-	-	Phenylpropanoids and polyketides	Cinnamic acids and derivatives	305.129	0.00120265	-	52.8	-2.38292	53905-12-7	Hydroxycinnamic acids and derivatives	4.366	4.368	4.603	4.512	4.543	4.71	4.752	4.613
neg_5604	Phloretin	metab_13432	B(i)	Flavonoids	Chalcones	C18	Secondary metabolite	map00941;map01110	Flavonoid biosynthesis;Biosynthesis of secondary metabolites	HMDB0003306;HMDB0029646;LMPK12120525	M-H	C15H14O5	7.1395	C00774;C10680	neg	-	-	Metabolism;Metabolism	Biosynthesis of other secondary metabolites;Global and overview maps	Phenylpropanoids and polyketides	Linear 1,3-diarylpropanoids	273.076	0.00231964	75.4	-	-2.16016	60-82-2;7507-89-3	Chalcones and dihydrochalcones	3.578	3.659	3.638	3.556	3.848	3.62	3.815	3.845
neg_5756	Sebacic Acid	metab_13584	B(i)	Lipids	Fatty Acyls	C18	Primary metabolite	-	-	LMFA01170006;HMDB0000792;MJDBOTE0000540	M-H	C10H18O4	5.9995	C08277	neg	-	-	-	-	Lipids and lipid-like molecules	Fatty Acyls	201.112	0.00324613	71.6	-	-5.5223	111-20-6	Fatty acids and conjugates	3.364	3.463	3.451	3.47	3.354	3.288	3.224	3.18
neg_5803	2,5-Dioxopentanoate	metab_13631	B(ii)	Organic acids and derivatives	Organic acids and derivatives	C18	Secondary metabolite	map01100;map00040;map00470;map00053	Metabolic pathways;Pentose and glucuronate interconversions;D-Amino acid metabolism;Ascorbate and aldarate metabolism	HMDB0060365	M+Na-2H	C5H6O4	5.8213	C00433	neg	-	-	Metabolism;Metabolism;Metabolism;Metabolism	Global and overview maps;Carbohydrate metabolism;Metabolism of other amino acids;Carbohydrate metabolism	Organic acids and derivatives	Keto acids and derivatives	151.002	0.00111944	-	35.5	7.73111	-	Short-chain keto acids and derivatives	3.504	3.621	3.511	3.514	3.791	3.593	3.847	3.928
neg_5820	Lucernol	metab_13648	B(ii)	Flavonoids	Isoflavones	C18	Secondary metabolite	-	-	HMDB0034042;LMPK12090032	2M+FA-H	C15H8O6	5.7407	-	neg	-	-	-	-	Lipids and lipid-like molecules	Glycerolipids	613.061	0.000555639	-	38.2	-2.59707	15402-22-9	Diradylglycerols	4.956	5.002	5.003	4.997	5.376	5.123	5.247	5.422
neg_5994	Epitheaflavic acid 3'-gallate	metab_13822	B(ii)	Flavonoids	Flavanol	C18	Secondary metabolite	-	-	HMDB0040610	M+Na-2H	C28H20O14	5.2042	-	neg	-	-	-	-	Phenylpropanoids and polyketides	Flavonoids	601.061	0.00115754	-	34.5	2.2756	34218-97-8	Flavans	4.993	4.997	4.884	4.912	5.229	5.113	5.054	5.402
neg_6057	7,11,12-Triacetoxycoumestan	metab_13885	B(ii)	Flavonoids	Isoflavones	C18	Secondary metabolite	-	-	HMDB0030560	M+Cl	C21H14O9	5.0819	-	neg	-	-	-	-	Phenylpropanoids and polyketides	Isoflavonoids	445.034	0.00107437	-	33.1	1.1362	2074-56-8	Coumestans	4.35	4.28	4.388	4.311	4.47	4.449	4.346	4.457
neg_6123	Isorhamnetin 3-(6''-malonylglucoside)	metab_13951	B(ii)	Flavonoids	Flavonoid glycosides	C18	Secondary metabolite	-	-	LMPK12110589;HMDB0038820	M+K-2H	C25H24O15	4.9476	-	neg	-	-	-	-	Phenylpropanoids and polyketides	Flavonoids	601.061	0.000645986	-	46.8	1.74867	86555-37-5	Flavonoid glycosides	5.311	5.276	5.231	5.242	5.535	5.429	5.482	5.747
neg_6127	Fustin	metab_13955	B(i)	Flavonoids	Flavanonol	C18	Secondary metabolite	map00941	Flavonoid biosynthesis	-	M-H	C15H12O6	4.9476	C01378	neg	-	-	Metabolism	Biosynthesis of other secondary metabolites	-	-	287.055	0.000418019	57.1	-	-2.21004	20725-03-5	-	4.467	4.187	4.247	4.182	4.005	4.031	4.116	3.816
neg_6240	Cyanidin 3-(6''-ferulylglucoside) 5-glucoside	metab_14068	B(ii)	Flavonoids	Flavonoid glycosides	C18	Secondary metabolite	-	-	HMDB0037987	M-H	C37H39O19+	4.7359	-	neg	-	-	-	-	Phenylpropanoids and polyketides	Flavonoids	786.208	0.00278333	-	68.3	8.77528	124660-19-1	Flavonoid glycosides	5.408	5.347	5.354	5.212	4.949	5.267	5.116	4.981
neg_6321	11,12,13-Trinor-1(10)-spirovetivene-2,7-dione	metab_14149	B(ii)	Others	Others	C18	Others	-	-	HMDB0036734	M+FA-H	C12H16O2	4.6227	-	neg	-	-	-	-	Organic oxygen compounds	Organooxygen compounds	237.112	0.000739599	-	32.4	-4.31916	84413-75-2	Carbonyl compounds	3.662	3.819	3.769	3.687	3.518	3.585	3.463	3.143
neg_6343	Cirsiliol	metab_14171	B(ii)	Flavonoids	Flavones	C18	Secondary metabolite	-	-	HMDB0250275;LMPK12111227	M+FA-H	C17H14O7	4.5784	C10033	neg	-	-	-	-	Phenylpropanoids and polyketides	Flavonoids	375.071	0.000852594	-	65.5	-2.49292	34334-69-5	O-methylated flavonoids	4.148	4.345	4.073	4.12	4.314	4.319	4.35	4.499
neg_6345	Protoanemonin	metab_14173	B(ii)	Others	Others	C18	Others	-	-	HMDB0060503	2M+FA-H	C5H4O2	4.5784	C07090	neg	-	-	-	-	Organoheterocyclic compounds	Dihydrofurans	237.04	0.0028208	-	31.5	-4.31114	108-28-1	Furanones	3.868	3.867	3.956	3.794	3.988	4.124	4.076	3.995
neg_6501	Methoxsalen	metab_14329	B(ii)	Coumarins and derivatives	Coumarins and derivatives	C18	Secondary metabolite	map01110;map00999	Biosynthesis of secondary metabolites;Biosynthesis of various plant secondary metabolites	HMDB0014693;MJDBOTE0001449	M+FA-H	C12H8O4	4.3426	C01864	neg	-	-	Metabolism;Metabolism	Global and overview maps;Biosynthesis of other secondary metabolites	Phenylpropanoids and polyketides	Coumarins and derivatives	261.04	0.00142335	-	42.6	-3.32416	298-81-7	Furanocoumarins	3.927	3.845	3.811	3.87	3.694	3.724	3.845	3.565
neg_6515	9-Hydroxy-4-methoxypsoralen	metab_14343	B(ii)	Coumarins and derivatives	Coumarins and derivatives	C18	Secondary metabolite	-	-	HMDB0036628	M+FA-H	C12H8O5	4.3198	-	neg	-	-	-	-	Phenylpropanoids and polyketides	Coumarins and derivatives	277.035	0.00185723	-	47.1	-2.80711	1603-47-0	Furanocoumarins	3.299	3.25	3.195	3.293	3.406	3.39	3.298	3.417
neg_6527	(1R,6R)-6-hydroxy-2-succinylcyclohexa-2,4-diene-1-carboxylate	metab_14355	B(ii)	Organic acids and derivatives	Organic acids and derivatives	C18	Secondary metabolite	map01100;map00130;map01110;map01240	Metabolic pathways;Ubiquinone and other terpenoid-quinone biosynthesis;Biosynthesis of secondary metabolites;Biosynthesis of cofactors	HMDB0303951	2M-H	C11H12O6	4.3003	C05817	neg	-	-	Metabolism;Metabolism;Metabolism;Metabolism	Global and overview maps;Metabolism of cofactors and vitamins;Global and overview maps;Global and overview maps	Organic acids and derivatives	Keto acids and derivatives	479.118	8.57947e-05	-	52.4	-2.19013	-	Gamma-keto acids and derivatives	4.512	4.472	4.479	4.467	4.325	4.368	4.483	4.398
neg_6532	5,8-Dihydroxy-1,4-naphthoquinone	metab_14360	B(ii)	Quinones	Naphthoquinones	C18	Secondary metabolite	-	-	HMDB0255448	M+FA-H	C10H6O4	4.3003	C01938	neg	-	-	-	-	Benzenoids	Naphthalenes	235.024	0.00222309	-	45.6	-4.38379	475-38-7	Naphthoquinones	3.354	3.367	3.311	3.391	3.56	3.518	3.901	3.545
neg_6548	Elenolide	metab_14376	B(ii)	Others	Others	C18	Others	-	-	HMDB0030018	M-H	C11H12O5	4.2773	C09506	neg	-	-	-	-	Organoheterocyclic compounds	Pyrans	223.06	0.000876311	-	46	-4.11308	24582-91-0	Pyranones and derivatives	3.776	3.631	3.924	3.999	3.933	4.177	4.154	4.071
neg_6561	Estrone glucuronide	metab_14389	B(ii)	Steroids and steroid derivatives	Other steroids	C18	Secondary metabolite	-	-	HMDB0004483;PW_C002143	M+Na-2H	C24H30O8	4.2543	C11133	neg	-	-	-	-	Lipids and lipid-like molecules	Steroids and steroid derivatives	467.166	0.00336098	-	52.6	-6.06349	2479-90-5	Steroidal glycosides	4.247	4.17	4.172	4.246	4.275	4.303	4.502	4.345
neg_6618	Benzyl 6-O-beta-D-apiofuranosyl-beta-D-glucoside	metab_14446	B(ii)	Carbohydrates and derivatives	Glucosides	C18	Primary metabolite	-	-	HMDB0303056	M-H2O-H	C18H26O10	4.1621	-	neg	-	-	-	-	Organic oxygen compounds	Organooxygen compounds	383.134	0.00201337	-	57.9	-1.94521	-	Carbohydrates and carbohydrate conjugates	4.067	4.049	4.124	4.235	4.321	4.366	4.386	4.455
neg_6658	4'-Methylisoscutellarein 8-(2''-sulfoglucoside)	metab_14486	B(ii)	Flavonoids	Flavonoid glycosides	C18	Secondary metabolite	-	-	HMDB0038779	M-H	C22H22O14S	4.0956	-	neg	-	-	-	-	Lipids and lipid-like molecules	Fatty Acyls	541.064	0.00047434	-	85.5	-2.41059	136516-95-5	Fatty alcohols	5.097	5.088	5.009	5.156	5.407	5.124	5.348	5.453
neg_6681	N-Acetyl-L-phenylalanine	metab_14509	B(ii)	Amino acids and derivatives	Other amino acids	C18	Primary metabolite	map01100;map00360	Metabolic pathways;Phenylalanine metabolism	HMDB0000512	M-H	C11H13NO3	4.0743	C03519	neg	-	-	Metabolism;Metabolism	Global and overview maps;Amino acid metabolism	Organic acids and derivatives	Carboxylic acids and derivatives	206.081	0.000301685	-	47	-5.06878	2018-61-3	Amino acids, peptides, and analogues	3.46	3.48	3.518	3.501	3.969	3.618	3.642	3.912
neg_6793	Methylsyringin	metab_14621	B(ii)	Carbohydrates and derivatives	Other carbohydrates	C18	Primary metabolite	-	-	HMDB0039570	M-H	C18H26O9	3.8883	-	neg	-	-	-	-	Organic oxygen compounds	Organooxygen compounds	385.15	0.000880462	-	53.8	-2.00124	139742-20-4	Carbohydrates and carbohydrate conjugates	4.27	4.376	4.274	4.322	4.629	4.383	4.589	4.653
neg_6832	Eremopetasitenin B2	metab_14659	B(ii)	Others	Others	C18	Others	-	-	HMDB0030901	M+FA-H	C24H32O7S	3.8223	-	neg	-	-	-	-	Phenylpropanoids and polyketides	2-arylbenzofuran flavonoids	509.186	0.00111647	-	41.9	2.49426	189100-15-0	Not Available	4.075	4.1	4.309	4.367	4.552	4.548	4.415	4.542
neg_6837	2-hydroxyisoflavanone naringenin	metab_14664	B(ii)	Flavonoids	Isoflavones	C18	Secondary metabolite	map01100;map01110	Metabolic pathways;Biosynthesis of secondary metabolites	HMDB0304071	M-H	C15H12O6	3.8223	C12631	neg	-	-	Metabolism;Metabolism	Global and overview maps;Global and overview maps	Phenylpropanoids and polyketides	Isoflavonoids	287.055	0.00141765	-	60.7	-2.13019	-	Isoflavans	4.038	4.019	4.083	4.084	4.359	4.311	4.4	4.356
neg_6850	Dalbergioidin	metab_14677	B(ii)	Flavonoids	Isoflavones	C18	Secondary metabolite	-	-	HMDB0032707	M+FA-H	C15H12O6	3.7994	C10415	neg	-	-	-	-	Phenylpropanoids and polyketides	Isoflavonoids	333.061	0.000114135	-	52.9	-2.06769	30368-42-4	Isoflavans	3.668	3.773	3.753	3.695	4.194	3.824	3.958	3.984
neg_6889	2-O-Benzoyl-D-glucose	metab_14716	B(ii)	Carbohydrates and derivatives	Monosaccharides	C18	Primary metabolite	-	-	HMDB0034618	M+FA-H	C13H16O7	3.7534	-	neg	-	-	-	-	Organic oxygen compounds	Organooxygen compounds	329.087	0.000754507	-	74.2	-2.42746	63029-01-6	Carbohydrates and carbohydrate conjugates	4.012	3.93	3.985	3.896	4.074	4.436	4.824	4.541
neg_6942	Furaneol 4-(6-malonylglucoside)	metab_14769	B(ii)	Carbohydrates and derivatives	Glucosides	C18	Primary metabolite	-	-	HMDB0029778	M-H2O-H	C15H20O11	3.6855	-	neg	-	-	-	-	Organic oxygen compounds	Organooxygen compounds	357.082	0.000512036	-	80.7	-2.08025	-	Carbohydrates and carbohydrate conjugates	4.659	4.545	4.528	4.584	4.91	4.774	4.668	4.876
neg_6956	Acetyl-DL-Leucine	metab_14783	B(i)	Others	Others	C18	Others	-	-	HMDB0011756	M-H	C8H15NO3	3.6625	C02710	neg	-	-	-	-	Organic acids and derivatives	Carboxylic acids and derivatives	172.097	0.00138464	74.2	-	-7.37172	1188-21-2	Amino acids, peptides, and analogues	3.665	3.708	3.8	3.727	4.044	3.869	3.792	4.02
neg_7079	Indole-3-acetic Acid	metab_14905	B(i)	Indoles and derivatives	Indoles and derivatives	C18	Secondary metabolite	map01100;map00380;map04075	Metabolic pathways;Tryptophan metabolism;Plant hormone signal transduction	HMDB0000197;HMDB0302181;MJDBZSJ0000111	M-H	C10H9NO2	3.4808	C00954	neg	-	-	Metabolism;Metabolism;Environmental Information Processing	Global and overview maps;Amino acid metabolism;Signal transduction	Organoheterocyclic compounds	Indoles and derivatives	174.055	0.000350515	35.8	-	-7.22894	87-51-4	Indolyl carboxylic acids and derivatives	3.167	2.799	2.796	3.076	3.1	3.392	3.635	3.441
neg_7131	Indole-3-acetyl-myo-inositol	metab_14957	B(ii)	Indoles and derivatives	Indoles and derivatives	C18	Secondary metabolite	-	-	HMDB0031182	M-H	C16H19NO7	3.4078	C03868	neg	-	-	-	-	Organoheterocyclic compounds	Indoles and derivatives	336.108	0.000881113	-	41.8	-1.74952	73925-84-5	Indolyl carboxylic acids and derivatives	3.87	3.483	3.453	3.808	3.79	4.089	4.301	4.122
neg_7171	3-Dehydroquinic acid	metab_14997	B(ii)	Organic acids and derivatives	Organic acids and derivatives	C18	Secondary metabolite	map01100;map00400;map01110;map01230	Metabolic pathways;Phenylalanine, tyrosine and tryptophan biosynthesis;Biosynthesis of secondary metabolites;Biosynthesis of amino acids	HMDB0012710	M+Na-2H	C7H10O6	3.3396	C00944	neg	-	-	Metabolism;Metabolism;Metabolism;Metabolism	Global and overview maps;Amino acid metabolism;Global and overview maps;Global and overview maps	Organic acids and derivatives	Hydroxy acids and derivatives	211.024	0.00133618	-	50.6	7.10101	10534-44-8	Alpha hydroxy acids and derivatives	4.141	4.116	4.304	4.158	4.393	4.284	4.273	4.42
neg_7201	Taxifolin	metab_15027	B(i)	Flavonoids	Flavanonol	C18	Secondary metabolite	map01100;map00941;map01110	Metabolic pathways;Flavonoid biosynthesis;Biosynthesis of secondary metabolites	HMDB0303943;HMDB0242509;LMPK12140721;MJDBOTE0000803	M-H	C15H12O7	3.2943	C01617	neg	-	-	Metabolism;Metabolism;Metabolism	Global and overview maps;Biosynthesis of other secondary metabolites;Global and overview maps	Phenylpropanoids and polyketides	Flavonoids	303.05	0.000769867	97.7	-	-2.39709	480-18-2	Flavans	4.146	4.307	4.492	4.403	4.769	4.659	4.911	4.971
neg_7232	2,3-Butanediol apiosylglucoside	metab_15058	B(ii)	Carbohydrates and derivatives	Glucosides	C18	Primary metabolite	-	-	HMDB0033063	M-H2O-H	C15H28O11	3.2499	-	neg	-	-	-	-	Organic oxygen compounds	Organooxygen compounds	365.144	0.00178349	-	39.5	-2.82774	-	Carbohydrates and carbohydrate conjugates	3.405	3.371	3.503	3.656	3.783	3.698	3.804	4.123
neg_7235	Casimiroin	metab_15061	B(ii)	Others	Quinolines and derivatives	C18	Others	-	-	HMDB0033349	M+FA-H	C12H11NO4	3.2499	C10654	neg	-	-	-	-	Organoheterocyclic compounds	Quinolines and derivatives	278.066	0.00100194	-	34.3	-3.2408	477-89-4	Quinolones and derivatives	4.346	4.433	4.492	4.457	4.675	4.632	4.463	4.681
neg_7291	5'-((Z)-Feruloyl) 3-(2'-methylarabinosylxylose)	metab_15117	B(ii)	Phenolic acids and derivatives	Cinnamic acids and derivatives	C18	Secondary metabolite	-	-	HMDB0030231	M+FA-H	C21H28O12	3.1595	-	neg	-	-	-	-	Phenylpropanoids and polyketides	Cinnamic acids and derivatives	517.155	0.00250328	-	45.9	-2.63862	-	Hydroxycinnamic acids and derivatives	4.847	4.799	4.806	4.791	4.615	4.786	4.731	4.569
neg_7401	Alternariol	metab_15227	B(ii)	Coumarins and derivatives	Coumarins and derivatives	C18	Secondary metabolite	-	-	HMDB0030831	M+FA-H	C14H10O5	2.9782	C16838	neg	-	-	-	-	Phenylpropanoids and polyketides	Coumarins and derivatives	303.05	0.00140188	-	66.2	-4.15094	641-38-3	Not Available	3.843	3.96	4.119	3.968	4.28	4.159	4.21	4.277
neg_7633	Glucocaffeic acid	metab_15457	B(ii)	Carbohydrates and derivatives	Other carbohydrates	C18	Primary metabolite	-	-	HMDB0034313	M-H	C15H18O9	2.5495	-	neg	-	-	-	-	Organic oxygen compounds	Organooxygen compounds	341.09	0.00115037	-	40.2	7.68876	17093-82-2	Carbohydrates and carbohydrate conjugates	4.951	4.848	4.657	4.933	5.021	4.97	5.094	5.084
neg_7691	Gamma-Glutamyl-beta-aminopropiononitrile	metab_15515	B(ii)	Amino acids and derivatives	Other amino acids	C18	Primary metabolite	map00460	Cyanoamino acid metabolism	HMDB0060477	2M+FA-H	C8H13N3O3	2.4161	C06114	neg	-	-	Metabolism	Metabolism of other amino acids	Organic acids and derivatives	Carboxylic acids and derivatives	443.191	0.00346039	-	36.4	3.72928	-	Amino acids, peptides, and analogues	3.45	3.19	3.573	3.649	3.552	3.85	3.966	3.822
neg_7714	2-Pyrocatechuic Acid	metab_15538	B(i)	Phenolic acids and derivatives	Benzoic acids and derivatives	C18	Secondary metabolite	map01110	Biosynthesis of secondary metabolites	HMDB0000397;MJDBOTE0000462	M-H	C7H6O4	2.3582	C00196	neg	-	-	Metabolism	Global and overview maps	Benzenoids	Benzene and substituted derivatives	153.018	0.000158891	95.1	-	-9.0708	303-38-8	Benzoic acids and derivatives	5.245	5.347	5.341	5.339	5.547	5.533	5.381	5.63
neg_7828	Licoagroside B	metab_15652	B(ii)	Lipids	Saccharolipids	C18	Primary metabolite	-	-	HMDB0036523	M+FA-H	C18H24O12	1.9923	-	neg	-	-	-	-	Lipids and lipid-like molecules	Saccharolipids	477.124	0.00127749	-	77.4	-2.90921	-	Not Available	4.254	4.086	4.377	4.189	4.221	4.743	4.973	4.67
neg_8108	Fagomine	metab_15932	B(ii)	Others	Piperidines	C18	Others	-	-	HMDB0033453	M+Na-2H	C6H13NO3	0.8775	C10144	neg	-	-	-	-	Organoheterocyclic compounds	Piperidines	168.065	0.00451205	-	46.4	7.52161	53185-12-9	Not Available	3.834	3.657	3.774	3.743	3.855	4.141	3.901	3.965
