# Supplementary material for: Exogenous Trilobatin Enhances Flavonoid Content in Purple Rice Grains and Affects the Flavonoid Biosynthesis Pathway
Source: Plants (Basel). 2024 Dec 3;13(23):3389. doi: 10.3390/plants13233389 (PMC11644474; doi:10.3390/plants13233389)
Supplement: Supplementary file 1 [file plants-13-03389-s001.zip › Table S4.xlsx]

## Sheet: 代谢物信息总览表
Table S4. Information on four key metabolites involved in the synthesis of flavonoids mediated by T30 vs. CK.
ID	Metabolite	Metab ID	level	Class Ⅰ	Class Ⅱ	CCT	Plant compound	KEGG Pathway ID	KEGG Pathway Description	Library ID	Adducts	Formula	Retention time	KEGG Compound ID	Mode	KEGG Compound First Category	KEGG Compound Second Category	KEGG Pathway First Category	KEGG Pathway Second Category	HMDB Superclass	HMDB Class	M/Z	RSD	Fragmentation Score	Theoretical Fragmentation Score	Mass Error	CAS ID	HMDB Subclass	CK_1	CK_4	CK_3	CK_2	P30_1	P30_4	P30_3	P30_2	T30_1	T30_4	T30_3	T30_2	QC01	QC02	QC03
pos_157	1-O-Sinapoyl-beta-D-glucose	metab_156	B(ii)	Phenolic acids and derivatives	Cinnamic acids and derivatives	C18	Secondary metabolite	map00940;map01110	Phenylpropanoid biosynthesis;Biosynthesis of secondary metabolites	HMDB0302379	M+H-H2O, M+H, M+NH4	C17H22O10	3.5719	C01175	pos	-	-	Metabolism;Metabolism	Biosynthesis of other secondary metabolites;Global and overview maps	Phenylpropanoids and polyketides	Cinnamic acids and derivatives	369.116	0.000304368	-	66.7	-4.48171	-	Hydroxycinnamic acids and derivatives	5.443	5.461	5.417	5.378	5.5	5.441	5.483	5.407	5.296	5.371	5.287	5.15	5.407	5.407	5.41
pos_685	Coniferaldehyde	metab_684	B(ii)	Others	Others Phenols	C18	Others	map01100;map00940;map01110	Metabolic pathways;Phenylpropanoid biosynthesis;Biosynthesis of secondary metabolites	HMDB0141782	M+H, M+NH4	C10H10O3	2.0986	C02666	pos	-	-	Metabolism;Metabolism;Metabolism	Global and overview maps;Biosynthesis of other secondary metabolites;Global and overview maps	Benzenoids	Phenols	179.069	0.000304766	-	64	-4.57714	20649-42-7;458-36-6	Methoxyphenols	5.212	5.229	5.138	5.12	5.127	5.124	5.144	4.976	4.983	5.026	5.057	4.938	5.103	5.101	5.104
pos_2737	6''-Acetylapiin	metab_2732	B(ii)	Flavonoids	Flavonoid glycosides	C18	Secondary metabolite	map00944	Flavone and flavonol biosynthesis	HMDB0030843;HMDB0035464	M+CH3OH+H	C28H30O15	4.5653	C04858	pos	-	-	Metabolism	Biosynthesis of other secondary metabolites	Benzenoids	Naphthalenes	639.189	0.00214014	-	69.2	-5.28811	26544-34-3	Phenylnaphthalenes	5.135	5.193	5.108	5.023	5.19	5.088	5.064	5.035	5.044	4.98	4.936	4.933	5.044	5.04	5.061
pos_6964	Kaempferol-3-O-rutinoside	metab_6939	B(i)	Flavonoids	Flavonoid glycosides	C18	Secondary metabolite	map01110;map00944	Biosynthesis of secondary metabolites;Flavone and flavonol biosynthesis	HMDB0037574	M+H	C27H30O15	3.0265	C21833	pos	-	-	Metabolism;Metabolism	Global and overview maps;Biosynthesis of other secondary metabolites	Phenylpropanoids and polyketides	Flavonoids	595.163	0.000946428	90.4	-	-5.11199	17650-84-9;17297-56-2	Flavonoid glycosides	6.172	5.993	6.276	6.208	5.883	6.089	6.18	6.155	6.554	6.327	6.585	6.42	6.301	6.29	6.293
